# Supplementary material for: From Gas Chromatography–Mass Spectrometry (GC–MS) to Network Pharmacology: System-Level Insights into the Multi-Target Biological Potential of Flaveria trinervia (Spreng.) C. Mohr
Source: Curr Issues Mol Biol. 2026 Feb 1;48(2):160. doi: 10.3390/cimb48020160 (PMC12939618; doi:10.3390/cimb48020160)
Supplement: Supplementary file 1 [file cimb-48-00160-s001.zip]

Archive with 7 entries (6 files):
- Material suplementario/
- Material suplementario/A_C.csv
- Material suplementario/Figure 1A.png
- Material suplementario/Figure 1B.png
- Material suplementario/H_D.csv
- Material suplementario/Phenological stage F. t.png
- Material suplementario/Spectrum.pdf
