# Supplementary material for: From Gas Chromatography–Mass Spectrometry (GC–MS) to Network Pharmacology: System-Level Insights into the Multi-Target Biological Potential of Flaveria trinervia (Spreng.) C. Mohr
Source: Curr Issues Mol Biol. 2026 Feb 1;48(2):160. doi: 10.3390/cimb48020160 (PMC12939618; doi:10.3390/cimb48020160)
Supplement: Supplementary file 1 [file cimb-48-00160-s001.zip › Material suplementario/A_C.csv]

AverageShortestPathLength	BetweennessCentrality	ClosenessCentrality	ClusteringCoefficient	Degree	Eccentricity	IsSingleNode	name	NeighborhoodConnectivity	NumberOfDirectedEdges	NumberOfUndirectedEdges	PartnerOfMultiEdgedNodePairs	Radiality	selected	SelfLoops	shared name	Stress	TopologicalCoefficient
3.041269841269841	4.981462098414106E-4	0.32881002087682676	0.0	2	4	false	FDFT1	99.0	0	2	0	0.9822498274672188	false	0	FDFT1	4390	0.6712328767123288
3.3523809523809525	0.0	0.29829545454545453	0.0	1	4	false	PDGFRB	99.0	0	1	0	0.9795445134575569	false	0	PDGFRB	0	0.0
3.13015873015873	1.5587494901017E-4	0.31947261663286003	0.0	2	4	false	FFAR1	103.0	0	2	0	0.9814768806073154	false	0	FFAR1	1686	0.7727272727272727
3.3523809523809525	0.0	0.29829545454545453	0.0	1	4	false	CTSK	99.0	0	1	0	0.9795445134575569	false	0	CTSK	0	0.0
3.3523809523809525	0.0	0.29829545454545453	0.0	1	4	false	PIP4K2C	99.0	0	1	0	0.9795445134575569	false	0	PIP4K2C	0	0.0
2.850793650793651	0.0012186046263748973	0.3507795100222717	0.0	3	4	false	FNTA	100.66666666666667	0	3	0	0.9839061421670118	false	0	FNTA	11160	0.5695238095238095
3.250793650793651	0.0	0.3076171875	0.0	1	4	false	OPRL1	115.0	0	1	0	0.9804278812974465	false	0	OPRL1	0	0.0
2.7365079365079366	0.005437517621286496	0.3654292343387471	0.0	2	4	false	CTSL	107.0	0	2	0	0.9848999309868876	false	0	CTSL	14718	0.5463917525773195
3.3523809523809525	0.0	0.29829545454545453	0.0	1	4	false	PPME1	99.0	0	1	0	0.9795445134575569	false	0	PPME1	0	0.0
2.850793650793651	0.0012186046263748973	0.3507795100222717	0.0	3	4	false	FNTB	100.66666666666667	0	3	0	0.9839061421670118	false	0	FNTB	11160	0.5695238095238095
3.250793650793651	0.0	0.3076171875	0.0	1	4	false	P2RY1	115.0	0	1	0	0.9804278812974465	false	0	P2RY1	0	0.0
3.3523809523809525	0.0	0.29829545454545453	0.0	1	4	false	CTSS	99.0	0	1	0	0.9795445134575569	false	0	CTSS	0	0.0
3.3523809523809525	0.0	0.29829545454545453	0.0	1	4	false	PPP1CA	99.0	0	1	0	0.9795445134575569	false	0	PPP1CA	0	0.0
3.250793650793651	0.0	0.3076171875	0.0	1	4	false	PDE4A	115.0	0	1	0	0.9804278812974465	false	0	PDE4A	0	0.0
3.041269841269841	4.981462098414106E-4	0.32881002087682676	0.0	2	4	false	GLI1	99.0	0	2	0	0.9822498274672188	false	0	GLI1	4390	0.6712328767123288
3.3523809523809525	0.0	0.29829545454545453	0.0	1	4	false	PRF1	99.0	0	1	0	0.9795445134575569	false	0	PRF1	0	0.0
3.250793650793651	0.0	0.3076171875	0.0	1	4	false	PDE4B	115.0	0	1	0	0.9804278812974465	false	0	PDE4B	0	0.0
3.041269841269841	4.981462098414106E-4	0.32881002087682676	0.0	2	4	false	GLI2	99.0	0	2	0	0.9822498274672188	false	0	GLI2	4390	0.6712328767123288
3.3523809523809525	0.0	0.29829545454545453	0.0	1	4	false	PTAFR	99.0	0	1	0	0.9795445134575569	false	0	PTAFR	0	0.0
3.250793650793651	0.0	0.3076171875	0.0	1	4	false	PDE4C	115.0	0	1	0	0.9804278812974465	false	0	PDE4C	0	0.0
2.8444444444444446	0.001501536195642208	0.3515625	0.0	4	4	false	HMGCR	93.25	0	4	0	0.9839613526570048	false	0	HMGCR	14726	0.5271428571428571
3.3523809523809525	0.0	0.29829545454545453	0.0	1	4	false	RET	99.0	0	1	0	0.9795445134575569	false	0	RET	0	0.0
3.123809523809524	2.1259695457190018E-4	0.3201219512195122	0.0	3	4	false	HSD17B3	92.33333333333333	0	3	0	0.9815320910973084	false	0	HSD17B3	2472	0.6919191919191919
2.7365079365079366	0.005437517621286496	0.3654292343387471	0.0	2	4	false	S1PR1	107.0	0	2	0	0.9848999309868876	false	0	S1PR1	14718	0.5463917525773195
3.250793650793651	0.0	0.3076171875	0.0	1	4	false	PFKFB3	115.0	0	1	0	0.9804278812974465	false	0	PFKFB3	0	0.0
2.857142857142857	0.0032002009331573646	0.35	0.0	2	4	false	HTR2A	97.5	0	2	0	0.9838509316770186	false	0	HTR2A	11404	0.5514285714285714
3.3523809523809525	0.0	0.29829545454545453	0.0	1	4	false	SELE	99.0	0	1	0	0.9795445134575569	false	0	SELE	0	0.0
3.250793650793651	0.0	0.3076171875	0.0	1	4	false	PIM1	115.0	0	1	0	0.9804278812974465	false	0	PIM1	0	0.0
2.8444444444444446	0.001501536195642208	0.3515625	0.0	4	4	false	LSS	93.25	0	4	0	0.9839613526570048	false	0	LSS	14726	0.5271428571428571
2.7746031746031745	0.0029836624295327564	0.36041189931350115	0.0	2	4	false	DNM1	105.5	0	2	0	0.9845686680469289	false	0	DNM1	12384	0.5558510638297872
3.250793650793651	0.0	0.3076171875	0.0	1	4	false	PIM3	115.0	0	1	0	0.9804278812974465	false	0	PIM3	0	0.0
2.831746031746032	0.0025480292510677897	0.35313901345291476	0.0	2	4	false	MAOB	100.5	0	2	0	0.9840717736369909	false	0	MAOB	11850	0.5558659217877095
3.3523809523809525	0.0	0.29829545454545453	0.0	1	4	false	SNCA	99.0	0	1	0	0.9795445134575569	false	0	SNCA	0	0.0
2.3492063492063493	0.011621380983976621	0.42567567567567566	0.0	3	4	false	MGLL	103.33333333333333	0	3	0	0.9882677708764664	false	0	MGLL	38506	0.40288713910761154
3.3333333333333335	0.0	0.3	0.0	1	4	false	ADRB2	102.0	0	1	0	0.9797101449275363	false	0	ADRB2	0	0.0
3.250793650793651	0.0	0.3076171875	0.0	1	4	false	PRKCA	115.0	0	1	0	0.9804278812974465	false	0	PRKCA	0	0.0
3.3523809523809525	0.0	0.29829545454545453	0.0	1	4	false	SRC	99.0	0	1	0	0.9795445134575569	false	0	SRC	0	0.0
3.250793650793651	0.0	0.3076171875	0.0	1	4	false	DRD2	115.0	0	1	0	0.9804278812974465	false	0	DRD2	0	0.0
3.2634920634920634	4.1493588553446915E-5	0.30642023346303504	0.0	2	4	false	NCOA2	86.5	0	2	0	0.9803174603174603	false	0	NCOA2	580	0.7702702702702703
3.250793650793651	0.0	0.3076171875	0.0	1	4	false	PRKCB	115.0	0	1	0	0.9804278812974465	false	0	PRKCB	0	0.0
3.3523809523809525	0.0	0.29829545454545453	0.0	1	4	false	THRB	99.0	0	1	0	0.9795445134575569	false	0	THRB	0	0.0
2.3682539682539683	0.00987723659383513	0.4222520107238606	0.0	5	4	false	NPC1L1	97.6	0	5	0	0.9881021394064873	false	0	NPC1L1	60112	0.38795180722891565
3.3333333333333335	0.0	0.3	0.0	1	4	false	AT3G29255	102.0	0	1	0	0.9797101449275363	false	0	AT3G29255	0	0.0
3.250793650793651	0.0	0.3076171875	0.0	1	4	false	PRKCD	115.0	0	1	0	0.9804278812974465	false	0	PRKCD	0	0.0
3.3523809523809525	0.0	0.29829545454545453	0.0	1	4	false	TLR9	99.0	0	1	0	0.9795445134575569	false	0	TLR9	0	0.0
3.3333333333333335	0.0	0.3	0.0	1	4	false	AT5G36150.1	102.0	0	1	0	0.9797101449275363	false	0	AT5G36150.1	0	0.0
3.250793650793651	0.0	0.3076171875	0.0	1	4	false	PRKCE	115.0	0	1	0	0.9804278812974465	false	0	PRKCE	0	0.0
2.596825396825397	0.005604634923232061	0.3850855745721271	0.0	4	4	false	NR1I2	98.0	0	4	0	0.9861145617667357	false	0	NR1I2	35474	0.4532710280373832
3.250793650793651	0.0	0.3076171875	0.0	1	4	false	EPHX1	115.0	0	1	0	0.9804278812974465	false	0	EPHX1	0	0.0
3.3333333333333335	0.0	0.3	0.0	1	4	false	BARS1	102.0	0	1	0	0.9797101449275363	false	0	BARS1	0	0.0
3.250793650793651	0.0	0.3076171875	0.0	1	4	false	PRKCG	115.0	0	1	0	0.9804278812974465	false	0	PRKCG	0	0.0
3.3523809523809525	0.0	0.29829545454545453	0.0	1	4	false	TSPO	99.0	0	1	0	0.9795445134575569	false	0	TSPO	0	0.0
3.250793650793651	0.0	0.3076171875	0.0	1	4	false	EPHX2	115.0	0	1	0	0.9804278812974465	false	0	EPHX2	0	0.0
3.2888888888888888	1.5228417008283389E-5	0.30405405405405406	0.0	2	4	false	ACP1	87.5	0	2	0	0.9800966183574878	false	0	ACP1	206	0.8084112149532711
2.634920634920635	0.006822619952526096	0.3795180722891566	0.0	4	4	false	NR3C1	94.0	0	4	0	0.9857832988267771	false	0	NR3C1	34924	0.44711538461538464
3.250793650793651	0.0	0.3076171875	0.0	1	4	false	PRKCQ	115.0	0	1	0	0.9804278812974465	false	0	PRKCQ	0	0.0
2.634920634920635	0.006822619952526096	0.3795180722891566	0.0	4	4	false	NR3C2	94.0	0	4	0	0.9857832988267771	false	0	NR3C2	34924	0.44711538461538464
3.3333333333333335	0.0	0.3	0.0	1	4	false	CAS1	102.0	0	1	0	0.9797101449275363	false	0	CAS1	0	0.0
3.250793650793651	0.0	0.3076171875	0.0	1	4	false	F2	115.0	0	1	0	0.9804278812974465	false	0	F2	0	0.0
3.250793650793651	0.0	0.3076171875	0.0	1	4	false	PSEN1	115.0	0	1	0	0.9804278812974465	false	0	PSEN1	0	0.0
2.1777777777777776	0.01765217554247273	0.4591836734693878	0.0	5	4	false	PGR	98.2	0	5	0	0.9897584541062802	false	0	PGR	82644	0.34838709677419355
3.250793650793651	0.0	0.3076171875	0.0	1	4	false	PSEN2	115.0	0	1	0	0.9804278812974465	false	0	PSEN2	0	0.0
3.13015873015873	1.5587494901017E-4	0.31947261663286003	0.0	2	4	false	PLA2G4A	103.0	0	2	0	0.9814768806073154	false	0	PLA2G4A	1686	0.7727272727272727
3.3523809523809525	0.0	0.29829545454545453	0.0	1	4	false	GABRA2	99.0	0	1	0	0.9795445134575569	false	0	GABRA2	0	0.0
3.250793650793651	0.0	0.3076171875	0.0	1	4	false	PSENEN	115.0	0	1	0	0.9804278812974465	false	0	PSENEN	0	0.0
3.2888888888888888	1.5228417008283389E-5	0.30405405405405406	0.0	2	4	false	AKR1B10	87.5	0	2	0	0.9800966183574878	false	0	AKR1B10	206	0.8084112149532711
3.3523809523809525	0.0	0.29829545454545453	0.0	1	4	false	GABRA3	99.0	0	1	0	0.9795445134575569	false	0	GABRA3	0	0.0
2.8444444444444446	0.001501536195642208	0.3515625	0.0	4	4	false	PPARD	93.25	0	4	0	0.9839613526570048	false	0	PPARD	14726	0.5271428571428571
3.3523809523809525	0.0	0.29829545454545453	0.0	1	4	false	GABRA5	99.0	0	1	0	0.9795445134575569	false	0	GABRA5	0	0.0
2.8444444444444446	0.001501536195642208	0.3515625	0.0	4	4	false	PPARG	93.25	0	4	0	0.9839613526570048	false	0	PPARG	14726	0.5271428571428571
3.250793650793651	0.0	0.3076171875	0.0	1	4	false	PYGL	115.0	0	1	0	0.9804278812974465	false	0	PYGL	0	0.0
3.3523809523809525	0.0	0.29829545454545453	0.0	1	4	false	GABRB3	99.0	0	1	0	0.9795445134575569	false	0	GABRB3	0	0.0
3.320634920634921	0.0	0.3011472275334608	0.0	1	4	false	BACE1	104.0	0	1	0	0.9798205659075224	false	0	BACE1	0	0.0
3.123809523809524	2.1259695457190018E-4	0.3201219512195122	0.0	3	4	false	PREP	92.33333333333333	0	3	0	0.9815320910973084	false	0	PREP	2472	0.6919191919191919
3.3523809523809525	0.0	0.29829545454545453	0.0	1	4	false	GABRG2	99.0	0	1	0	0.9795445134575569	false	0	GABRG2	0	0.0
3.13015873015873	1.5587494901017E-4	0.31947261663286003	0.0	2	4	false	PTGER1	103.0	0	2	0	0.9814768806073154	false	0	PTGER1	1686	0.7727272727272727
3.250793650793651	0.0	0.3076171875	0.0	1	4	false	HCRTR1	115.0	0	1	0	0.9804278812974465	false	0	HCRTR1	0	0.0
3.13015873015873	1.5587494901017E-4	0.31947261663286003	0.0	2	4	false	PTGER2	103.0	0	2	0	0.9814768806073154	false	0	PTGER2	1686	0.7727272727272727
3.320634920634921	0.0	0.3011472275334608	0.0	1	4	false	CD81	104.0	0	1	0	0.9798205659075224	false	0	CD81	0	0.0
3.250793650793651	0.0	0.3076171875	0.0	1	4	false	S1PR3	115.0	0	1	0	0.9804278812974465	false	0	S1PR3	0	0.0
3.3714285714285714	0.0	0.2966101694915254	0.0	1	4	false	HIF1A	96.0	0	1	0	0.9793788819875777	false	0	HIF1A	0	0.0
3.123809523809524	2.1259695457190018E-4	0.3201219512195122	0.0	3	4	false	PTGES	92.33333333333333	0	3	0	0.9815320910973084	false	0	PTGES	2472	0.6919191919191919
2.8444444444444446	0.001501536195642208	0.3515625	0.0	4	4	false	PTGS1	93.25	0	4	0	0.9839613526570048	false	0	PTGS1	14726	0.5271428571428571
2.7555555555555555	0.002227371062977963	0.3629032258064516	0.0	2	4	false	PTGS2	108.5	0	2	0	0.9847342995169082	false	0	PTGS2	12454	0.56282722513089
3.250793650793651	0.0	0.3076171875	0.0	1	4	false	SMO	115.0	0	1	0	0.9804278812974465	false	0	SMO	0	0.0
2.3682539682539683	0.00987723659383513	0.4222520107238606	0.0	5	4	false	PTPN1	97.6	0	5	0	0.9881021394064873	false	0	PTPN1	60112	0.38795180722891565
2.857142857142857	0.0032002009331573646	0.35	0.0	2	4	false	HTR2C	97.5	0	2	0	0.9838509316770186	false	0	HTR2C	11404	0.5514285714285714
2.8444444444444446	0.001501536195642208	0.3515625	0.0	4	4	false	PTPN2	93.25	0	4	0	0.9839613526570048	false	0	PTPN2	14726	0.5271428571428571
3.3523809523809525	0.0	0.29829545454545453	0.0	1	4	false	HTR6	99.0	0	1	0	0.9795445134575569	false	0	HTR6	0	0.0
3.123809523809524	2.1259695457190018E-4	0.3201219512195122	0.0	3	4	false	PTPN6	92.33333333333333	0	3	0	0.9815320910973084	false	0	PTPN6	2472	0.6919191919191919
3.250793650793651	0.0	0.3076171875	0.0	1	4	false	ICMT	115.0	0	1	0	0.9804278812974465	false	0	ICMT	0	0.0
3.13015873015873	1.5587494901017E-4	0.31947261663286003	0.0	2	4	false	RARA	103.0	0	2	0	0.9814768806073154	false	0	RARA	1686	0.7727272727272727
3.3523809523809525	0.0	0.29829545454545453	0.0	1	4	false	IDO1	99.0	0	1	0	0.9795445134575569	false	0	IDO1	0	0.0
3.13015873015873	1.5587494901017E-4	0.31947261663286003	0.0	2	4	false	RARB	103.0	0	2	0	0.9814768806073154	false	0	RARB	1686	0.7727272727272727
3.320634920634921	0.0	0.3011472275334608	0.0	1	4	false	CYP2B6	104.0	0	1	0	0.9798205659075224	false	0	CYP2B6	0	0.0
3.13015873015873	1.5587494901017E-4	0.31947261663286003	0.0	2	4	false	RARG	103.0	0	2	0	0.9814768806073154	false	0	RARG	1686	0.7727272727272727
3.250793650793651	0.0	0.3076171875	0.0	1	4	false	KCNA5	115.0	0	1	0	0.9804278812974465	false	0	KCNA5	0	0.0
3.3714285714285714	0.0	0.2966101694915254	0.0	1	4	false	ADRA2C	96.0	0	1	0	0.9793788819875777	false	0	ADRA2C	0	0.0
3.123809523809524	2.1259695457190018E-4	0.3201219512195122	0.0	3	4	false	RBP4	92.33333333333333	0	3	0	0.9815320910973084	false	0	RBP4	2472	0.6919191919191919
3.3714285714285714	0.0	0.2966101694915254	0.0	1	4	false	AKT1	96.0	0	1	0	0.9793788819875777	false	0	AKT1	0	0.0
2.596825396825397	0.005604634923232061	0.3850855745721271	0.0	4	4	false	RORA	98.0	0	4	0	0.9861145617667357	false	0	RORA	35474	0.4532710280373832
3.3333333333333335	0.0	0.3	0.0	1	4	false	LAS1	102.0	0	1	0	0.9797101449275363	false	0	LAS1	0	0.0
2.3682539682539683	0.00987723659383513	0.4222520107238606	0.0	5	4	false	RORC	97.6	0	5	0	0.9881021394064873	false	0	RORC	60112	0.38795180722891565
3.3714285714285714	0.0	0.2966101694915254	0.0	1	4	false	BAX	96.0	0	1	0	0.9793788819875777	false	0	BAX	0	0.0
3.123809523809524	2.1259695457190018E-4	0.3201219512195122	0.0	3	4	false	SCD	92.33333333333333	0	3	0	0.9815320910973084	false	0	SCD	2472	0.6919191919191919
3.3333333333333335	0.0	0.3	0.0	1	4	false	LUP1	102.0	0	1	0	0.9797101449275363	false	0	LUP1	0	0.0
3.123809523809524	2.1259695457190018E-4	0.3201219512195122	0.0	3	4	false	SERPINA6	92.33333333333333	0	3	0	0.9815320910973084	false	0	SERPINA6	2472	0.6919191919191919
3.3714285714285714	0.0	0.2966101694915254	0.0	1	4	false	BCL2	96.0	0	1	0	0.9793788819875777	false	0	BCL2	0	0.0
3.3333333333333335	0.0	0.3	0.0	1	4	false	MRN1	102.0	0	1	0	0.9797101449275363	false	0	MRN1	0	0.0
3.3714285714285714	0.0	0.2966101694915254	0.0	1	4	false	CASP3	96.0	0	1	0	0.9793788819875777	false	0	CASP3	0	0.0
3.250793650793651	0.0	0.3076171875	0.0	1	4	false	MDM2	115.0	0	1	0	0.9804278812974465	false	0	MDM2	0	0.0
2.8444444444444446	0.001501536195642208	0.3515625	0.0	4	4	false	SLC6A2	93.25	0	4	0	0.9839613526570048	false	0	SLC6A2	14726	0.5271428571428571
3.3714285714285714	0.0	0.2966101694915254	0.0	1	4	false	CAT	96.0	0	1	0	0.9793788819875777	false	0	CAT	0	0.0
2.4	0.01131176012675375	0.4166666666666667	0.0	5	4	false	SLC6A4	94.4	0	5	0	0.9878260869565217	false	0	SLC6A4	58582	0.38278688524590165
3.3523809523809525	0.0	0.29829545454545453	0.0	1	4	false	MMP9	99.0	0	1	0	0.9795445134575569	false	0	MMP9	0	0.0
3.3714285714285714	0.0	0.2966101694915254	0.0	1	4	false	CCL2	96.0	0	1	0	0.9793788819875777	false	0	CCL2	0	0.0
3.13015873015873	1.5587494901017E-4	0.31947261663286003	0.0	2	4	false	SPHK1	103.0	0	2	0	0.9814768806073154	false	0	SPHK1	1686	0.7727272727272727
3.250793650793651	0.0	0.3076171875	0.0	1	4	false	MTNR1A	115.0	0	1	0	0.9804278812974465	false	0	MTNR1A	0	0.0
3.3714285714285714	0.0	0.2966101694915254	0.0	1	4	false	CCL3	96.0	0	1	0	0.9793788819875777	false	0	CCL3	0	0.0
3.2888888888888888	1.5228417008283389E-5	0.30405405405405406	0.0	2	4	false	G6PD	87.5	0	2	0	0.9800966183574878	false	0	G6PD	206	0.8084112149532711
3.13015873015873	1.5587494901017E-4	0.31947261663286003	0.0	2	4	false	SPHK2	103.0	0	2	0	0.9814768806073154	false	0	SPHK2	1686	0.7727272727272727
3.3714285714285714	0.0	0.2966101694915254	0.0	1	4	false	CCL4	96.0	0	1	0	0.9793788819875777	false	0	CCL4	0	0.0
3.3333333333333335	0.0	0.3	0.0	1	4	false	PEN1	102.0	0	1	0	0.9797101449275363	false	0	PEN1	0	0.0
3.320634920634921	0.0	0.3011472275334608	0.0	1	4	false	GOLGB1	104.0	0	1	0	0.9798205659075224	false	0	GOLGB1	0	0.0
2.3682539682539683	0.00987723659383513	0.4222520107238606	0.0	5	4	false	SQLE	97.6	0	5	0	0.9881021394064873	false	0	SQLE	60112	0.38795180722891565
3.3714285714285714	0.0	0.2966101694915254	0.0	1	4	false	CCL5	96.0	0	1	0	0.9793788819875777	false	0	CCL5	0	0.0
2.742857142857143	0.0021671872473387347	0.3645833333333333	0.0	2	4	false	NOS2	109.5	0	2	0	0.9848447204968944	false	0	NOS2	12746	0.5621761658031088
3.123809523809524	2.1259695457190018E-4	0.3201219512195122	0.0	3	4	false	SRD5A1	92.33333333333333	0	3	0	0.9815320910973084	false	0	SRD5A1	2472	0.6919191919191919
3.3714285714285714	0.0	0.2966101694915254	0.0	1	4	false	CHKA	96.0	0	1	0	0.9793788819875777	false	0	CHKA	0	0.0
3.123809523809524	2.1259695457190018E-4	0.3201219512195122	0.0	3	4	false	SRD5A2	92.33333333333333	0	3	0	0.9815320910973084	false	0	SRD5A2	2472	0.6919191919191919
2.742857142857143	0.0021671872473387347	0.3645833333333333	0.0	2	4	false	NR1H2	109.5	0	2	0	0.9848447204968944	false	0	NR1H2	12746	0.5621761658031088
2.742857142857143	0.0021671872473387347	0.3645833333333333	0.0	2	4	false	HSD11B2	109.5	0	2	0	0.9848447204968944	false	0	HSD11B2	12746	0.5621761658031088
2.8444444444444446	0.001501536195642208	0.3515625	0.0	4	4	false	SREBF2	93.25	0	4	0	0.9839613526570048	false	0	SREBF2	14726	0.5271428571428571
2.8444444444444446	0.001501536195642208	0.3515625	0.0	4	4	false	TERT	93.25	0	4	0	0.9839613526570048	false	0	TERT	14726	0.5271428571428571
3.320634920634921	0.0	0.3011472275334608	0.0	1	4	false	LHFPL5	104.0	0	1	0	0.9798205659075224	false	0	LHFPL5	0	0.0
2.8444444444444446	0.001501536195642208	0.3515625	0.0	4	4	false	TOP1	93.25	0	4	0	0.9839613526570048	false	0	TOP1	14726	0.5271428571428571
2.323809523809524	0.20403639422066536	0.430327868852459	0.0	104	3	false	1	3.2115384615384617	0	104	0	0.9884886128364389	false	0	1	915782	0.4423076923076923
1.980952380952381	0.025124978146233164	0.5048076923076923	0.0	6	2	false	AR	97.83333333333333	0	6	0	0.9914699792960663	false	0	AR	118686	0.3133764832793959
2.634920634920635	0.006822619952526096	0.3795180722891566	0.0	4	4	false	TRPA1	94.0	0	4	0	0.9857832988267771	false	0	TRPA1	34924	0.44711538461538464
3.250793650793651	0.0	0.3076171875	0.0	1	4	false	CA1	115.0	0	1	0	0.9804278812974465	false	0	CA1	0	0.0
3.3714285714285714	0.0	0.2966101694915254	0.0	1	4	false	CYCS	96.0	0	1	0	0.9793788819875777	false	0	CYCS	0	0.0
2.8444444444444446	0.001501536195642208	0.3515625	0.0	4	4	false	TRPV1	93.25	0	4	0	0.9839613526570048	false	0	TRPV1	14726	0.5271428571428571
2.273015873015873	0.012524383223797292	0.4399441340782123	0.0	4	4	false	CA2	96.75	0	4	0	0.9889302967563837	false	0	CA2	55348	0.3613207547169811
3.320634920634921	0.0	0.3011472275334608	0.0	1	4	false	MAPK3	104.0	0	1	0	0.9798205659075224	false	0	MAPK3	0	0.0
3.3333333333333335	0.0	0.3	0.0	1	4	false	VDR	102.0	0	1	0	0.9797101449275363	false	0	VDR	0	0.0
2.253968253968254	0.4204977052377948	0.44366197183098594	0.0	115	3	false	4	1.982608695652174	0	115	0	0.989095928226363	false	0	4	1350366	0.19652173913043477
2.742857142857143	0.0021671872473387347	0.3645833333333333	0.0	2	4	false	CDC25A	109.5	0	2	0	0.9848447204968944	false	0	CDC25A	12746	0.5621761658031088
3.3714285714285714	0.0	0.2966101694915254	0.0	1	4	false	DHCR24	96.0	0	1	0	0.9793788819875777	false	0	DHCR24	0	0.0
2.7301587301587302	0.003179895322690476	0.36627906976744184	0.0	3	4	false	CDC25B	96.66666666666667	0	3	0	0.9849551414768806	false	0	CDC25B	20754	0.49312714776632305
2.4063492063492062	0.00975633651591835	0.41556728232189977	0.0	4	4	false	SLC6A3	100.25	0	4	0	0.9877708764665286	false	0	SLC6A3	47072	0.4067622950819672
3.3333333333333335	0.0	0.3	0.0	1	4	false	CHRNA2	102.0	0	1	0	0.9797101449275363	false	0	CHRNA2	0	0.0
3.3714285714285714	0.0	0.2966101694915254	0.0	1	4	false	EIF2AK3	96.0	0	1	0	0.9793788819875777	false	0	EIF2AK3	0	0.0
3.003174603174603	5.645834675233162E-4	0.33298097251585623	0.0	2	4	false	ADRA2B	100.0	0	2	0	0.9825810904071774	false	0	ADRA2B	5084	0.6513157894736842
1.980952380952381	0.025124978146233164	0.5048076923076923	0.0	6	2	false	CNR2	97.83333333333333	0	6	0	0.9914699792960663	false	0	CNR2	118686	0.3133764832793959
3.3714285714285714	0.0	0.2966101694915254	0.0	1	4	false	ERBB2	96.0	0	1	0	0.9793788819875777	false	0	ERBB2	0	0.0
2.4	0.01131176012675375	0.4166666666666667	0.0	5	4	false	CYP19A1	94.4	0	5	0	0.9878260869565217	false	0	CYP19A1	58582	0.38278688524590165
2.3682539682539683	0.00987723659383513	0.4222520107238606	0.0	5	4	false	ESR1	97.6	0	5	0	0.9881021394064873	false	0	ESR1	60112	0.38795180722891565
3.3714285714285714	0.0	0.2966101694915254	0.0	1	4	false	ERN1	96.0	0	1	0	0.9793788819875777	false	0	ERN1	0	0.0
3.3714285714285714	0.0	0.2966101694915254	0.0	1	4	false	TACR2	96.0	0	1	0	0.9793788819875777	false	0	TACR2	0	0.0
2.7301587301587302	0.003179895322690476	0.36627906976744184	0.0	3	4	false	PDE4D	96.66666666666667	0	3	0	0.9849551414768806	false	0	PDE4D	20754	0.49312714776632305
2.4	0.01131176012675375	0.4166666666666667	0.0	5	4	false	ESR2	94.4	0	5	0	0.9878260869565217	false	0	ESR2	58582	0.38278688524590165
2.273015873015873	0.012524383223797292	0.4399441340782123	0.0	4	4	false	GABRA1	96.75	0	4	0	0.9889302967563837	false	0	GABRA1	55348	0.3613207547169811
3.2888888888888888	1.5228417008283389E-5	0.30405405405405406	0.0	2	4	false	PLA2G1B	87.5	0	2	0	0.9800966183574878	false	0	PLA2G1B	206	0.8084112149532711
2.7746031746031745	0.0029836624295327564	0.36041189931350115	0.0	2	4	false	TBXAS1	105.5	0	2	0	0.9845686680469289	false	0	TBXAS1	12384	0.5558510638297872
3.3333333333333335	0.0	0.3	0.0	1	4	false	THAS1	102.0	0	1	0	0.9797101449275363	false	0	THAS1	0	0.0
3.3333333333333335	0.0	0.3	0.0	1	4	false	TPS21	102.0	0	1	0	0.9797101449275363	false	0	TPS21	0	0.0
2.3555555555555556	0.37612593797005495	0.4245283018867924	0.0	99	3	false	6	1.9393939393939394	0	99	0	0.9882125603864734	false	0	6	1094800	0.18787878787878787
3.3714285714285714	0.0	0.2966101694915254	0.0	1	4	false	FYN	96.0	0	1	0	0.9793788819875777	false	0	FYN	0	0.0
3.3523809523809525	0.0	0.29829545454545453	0.0	1	4	false	ADAM17	99.0	0	1	0	0.9795445134575569	false	0	ADAM17	0	0.0
2.787301587301587	0.004077222163894674	0.3587699316628702	0.0	3	4	false	HSD11B1	91.33333333333333	0	3	0	0.9844582470669427	false	0	HSD11B1	20808	0.4882882882882883
2.742857142857143	0.0021671872473387347	0.3645833333333333	0.0	2	4	false	PRKCH	109.5	0	2	0	0.9848447204968944	false	0	PRKCH	12746	0.5621761658031088
3.3714285714285714	0.0	0.2966101694915254	0.0	1	4	false	GPX4	96.0	0	1	0	0.9793788819875777	false	0	GPX4	0	0.0
2.7746031746031745	0.0029836624295327564	0.36041189931350115	0.0	2	4	false	ACACB	105.5	0	2	0	0.9845686680469289	false	0	ACACB	12384	0.5558510638297872
3.3523809523809525	0.0	0.29829545454545453	0.0	1	4	false	ALDH3A1	99.0	0	1	0	0.9795445134575569	false	0	ALDH3A1	0	0.0
2.3682539682539683	0.00987723659383513	0.4222520107238606	0.0	5	4	false	NR1H3	97.6	0	5	0	0.9881021394064873	false	0	NR1H3	60112	0.38795180722891565
2.7365079365079366	0.005437517621286496	0.3654292343387471	0.0	2	4	false	ALK	107.0	0	2	0	0.9848999309868876	false	0	ALK	14718	0.5463917525773195
3.250793650793651	0.0	0.3076171875	0.0	1	4	false	AKR1C3	115.0	0	1	0	0.9804278812974465	false	0	AKR1C3	0	0.0
3.3714285714285714	0.0	0.2966101694915254	0.0	1	4	false	HRH1	96.0	0	1	0	0.9793788819875777	false	0	HRH1	0	0.0
2.8444444444444446	0.001501536195642208	0.3515625	0.0	4	4	false	NR1I3	93.25	0	4	0	0.9839613526570048	false	0	NR1I3	14726	0.5271428571428571
3.250793650793651	0.0	0.3076171875	0.0	1	4	false	GLRA1	115.0	0	1	0	0.9804278812974465	false	0	GLRA1	0	0.0
3.3523809523809525	0.0	0.29829545454545453	0.0	1	4	false	AVPR1A	99.0	0	1	0	0.9795445134575569	false	0	AVPR1A	0	0.0
3.250793650793651	0.0	0.3076171875	0.0	1	4	false	APH1A	115.0	0	1	0	0.9804278812974465	false	0	APH1A	0	0.0
2.3682539682539683	0.00987723659383513	0.4222520107238606	0.0	5	4	false	PPARA	97.6	0	5	0	0.9881021394064873	false	0	PPARA	60112	0.38795180722891565
3.250793650793651	0.0	0.3076171875	0.0	1	4	false	APH1B	115.0	0	1	0	0.9804278812974465	false	0	APH1B	0	0.0
3.320634920634921	0.0	0.3011472275334608	0.0	1	4	false	PTPN11	104.0	0	1	0	0.9798205659075224	false	0	PTPN11	0	0.0
3.3523809523809525	0.0	0.29829545454545453	0.0	1	4	false	C1R	99.0	0	1	0	0.9795445134575569	false	0	C1R	0	0.0
2.3682539682539683	0.00987723659383513	0.4222520107238606	0.0	5	4	false	SHBG	97.6	0	5	0	0.9881021394064873	false	0	SHBG	60112	0.38795180722891565
3.3714285714285714	0.0	0.2966101694915254	0.0	1	4	false	IL1RN	96.0	0	1	0	0.9793788819875777	false	0	IL1RN	0	0.0
3.003174603174603	5.645834675233162E-4	0.33298097251585623	0.0	2	4	false	HTR2B	100.0	0	2	0	0.9825810904071774	false	0	HTR2B	5084	0.6513157894736842
3.3523809523809525	0.0	0.29829545454545453	0.0	1	4	false	C5AR1	99.0	0	1	0	0.9795445134575569	false	0	C5AR1	0	0.0
3.250793650793651	0.0	0.3076171875	0.0	1	4	false	SHH	115.0	0	1	0	0.9804278812974465	false	0	SHH	0	0.0
3.3714285714285714	0.0	0.2966101694915254	0.0	1	4	false	IL8	96.0	0	1	0	0.9793788819875777	false	0	IL8	0	0.0
3.3523809523809525	0.0	0.29829545454545453	0.0	1	4	false	CA12	99.0	0	1	0	0.9795445134575569	false	0	CA12	0	0.0
2.596825396825397	0.005604634923232061	0.3850855745721271	0.0	4	4	false	SIGMAR1	98.0	0	4	0	0.9861145617667357	false	0	SIGMAR1	35474	0.4532710280373832
3.2888888888888888	1.5228417008283389E-5	0.30405405405405406	0.0	2	4	false	PTPRF	87.5	0	2	0	0.9800966183574878	false	0	PTPRF	206	0.8084112149532711
3.3523809523809525	0.0	0.29829545454545453	0.0	1	4	false	CA9	99.0	0	1	0	0.9795445134575569	false	0	CA9	0	0.0
3.320634920634921	0.0	0.3011472275334608	0.0	1	4	false	MAPK1	104.0	0	1	0	0.9798205659075224	false	0	MAPK1	0	0.0
3.3714285714285714	0.0	0.2966101694915254	0.0	1	4	false	MC4R	96.0	0	1	0	0.9793788819875777	false	0	MC4R	0	0.0
2.7365079365079366	0.005437517621286496	0.3654292343387471	0.0	2	4	false	CCR1	107.0	0	2	0	0.9848999309868876	false	0	CCR1	14718	0.5463917525773195
2.8	0.0027895017053182784	0.35714285714285715	0.0	2	4	false	MAPK14	101.5	0	2	0	0.9843478260869566	false	0	MAPK14	12658	0.5461956521739131
3.3714285714285714	0.0	0.2966101694915254	0.0	1	4	false	MC5R	96.0	0	1	0	0.9793788819875777	false	0	MC5R	0	0.0
3.2888888888888888	1.5228417008283389E-5	0.30405405405405406	0.0	2	4	false	SLC5A7	87.5	0	2	0	0.9800966183574878	false	0	SLC5A7	206	0.8084112149532711
3.3523809523809525	0.0	0.29829545454545453	0.0	1	4	false	CCR4	99.0	0	1	0	0.9795445134575569	false	0	CCR4	0	0.0
3.3523809523809525	0.0	0.29829545454545453	0.0	1	4	false	TRPM8	99.0	0	1	0	0.9795445134575569	false	0	TRPM8	0	0.0
3.3714285714285714	0.0	0.2966101694915254	0.0	1	4	false	MMP13	96.0	0	1	0	0.9793788819875777	false	0	MMP13	0	0.0
3.250793650793651	0.0	0.3076171875	0.0	1	4	false	CDK2	115.0	0	1	0	0.9804278812974465	false	0	CDK2	0	0.0
3.3523809523809525	0.0	0.29829545454545453	0.0	1	4	false	CCR8	99.0	0	1	0	0.9795445134575569	false	0	CCR8	0	0.0
2.596825396825397	0.005604634923232061	0.3850855745721271	0.0	4	4	false	UGT2B7	98.0	0	4	0	0.9861145617667357	false	0	UGT2B7	35474	0.4532710280373832
3.250793650793651	0.0	0.3076171875	0.0	1	4	false	CDK4	115.0	0	1	0	0.9804278812974465	false	0	CDK4	0	0.0
3.3523809523809525	0.0	0.29829545454545453	0.0	1	4	false	CDK1	99.0	0	1	0	0.9795445134575569	false	0	CDK1	0	0.0
2.533333333333333	0.06778656083462094	0.39473684210526316	0.0	71	3	false	2	3.887323943661972	0	71	0	0.9866666666666667	false	0	2	439756	0.5774647887323944
3.3714285714285714	0.0	0.2966101694915254	0.0	1	4	false	NFKB1	96.0	0	1	0	0.9793788819875777	false	0	NFKB1	0	0.0
2.0634920634920637	0.019432602360034405	0.48461538461538456	0.0	5	4	false	ACHE	96.6	0	5	0	0.9907522429261559	false	0	ACHE	86306	0.3218855218855219
3.250793650793651	0.0	0.3076171875	0.0	1	4	false	CDK6	115.0	0	1	0	0.9804278812974465	false	0	CDK6	0	0.0
3.3523809523809525	0.0	0.29829545454545453	0.0	1	4	false	CHUK	99.0	0	1	0	0.9795445134575569	false	0	CHUK	0	0.0
3.250793650793651	0.0	0.3076171875	0.0	1	4	false	CDK9	115.0	0	1	0	0.9804278812974465	false	0	CDK9	0	0.0
3.3714285714285714	0.0	0.2966101694915254	0.0	1	4	false	PLK1	96.0	0	1	0	0.9793788819875777	false	0	PLK1	0	0.0
3.2888888888888888	1.5228417008283389E-5	0.30405405405405406	0.0	2	4	false	POLB	87.5	0	2	0	0.9800966183574878	false	0	POLB	206	0.8084112149532711
3.3523809523809525	0.0	0.29829545454545453	0.0	1	4	false	CYP11B2	99.0	0	1	0	0.9795445134575569	false	0	CYP11B2	0	0.0
3.250793650793651	0.0	0.3076171875	0.0	1	4	false	CSF1R	115.0	0	1	0	0.9804278812974465	false	0	CSF1R	0	0.0
3.3523809523809525	0.0	0.29829545454545453	0.0	1	4	false	CYP2A6	99.0	0	1	0	0.9795445134575569	false	0	CYP2A6	0	0.0
3.3523809523809525	0.0	0.29829545454545453	0.0	1	4	false	ECE1	99.0	0	1	0	0.9795445134575569	false	0	ECE1	0	0.0
2.3492063492063493	0.011621380983976621	0.42567567567567566	0.0	3	4	false	EGFR	103.33333333333333	0	3	0	0.9882677708764664	false	0	EGFR	38506	0.40288713910761154
3.250793650793651	0.0	0.3076171875	0.0	1	4	false	CYP24A1	115.0	0	1	0	0.9804278812974465	false	0	CYP24A1	0	0.0
3.3523809523809525	0.0	0.29829545454545453	0.0	1	4	false	EGLN3	99.0	0	1	0	0.9795445134575569	false	0	EGLN3	0	0.0
3.3714285714285714	0.0	0.2966101694915254	0.0	1	4	false	SOD1	96.0	0	1	0	0.9793788819875777	false	0	SOD1	0	0.0
3.250793650793651	0.0	0.3076171875	0.0	1	4	false	CYP27B1	115.0	0	1	0	0.9804278812974465	false	0	CYP27B1	0	0.0
2.857142857142857	0.0032002009331573646	0.35	0.0	2	4	false	EPAS1	97.5	0	2	0	0.9838509316770186	false	0	EPAS1	11404	0.5514285714285714
3.250793650793651	0.0	0.3076171875	0.0	1	4	false	DGAT1	115.0	0	1	0	0.9804278812974465	false	0	DGAT1	0	0.0
3.320634920634921	0.0	0.3011472275334608	0.0	1	4	false	RORB	104.0	0	1	0	0.9798205659075224	false	0	RORB	0	0.0
3.250793650793651	0.0	0.3076171875	0.0	1	4	false	DHCR7	115.0	0	1	0	0.9804278812974465	false	0	DHCR7	0	0.0
3.3523809523809525	0.0	0.29829545454545453	0.0	1	4	false	FFAR4	99.0	0	1	0	0.9795445134575569	false	0	FFAR4	0	0.0
2.742857142857143	0.0021671872473387347	0.3645833333333333	0.0	2	4	false	RXRA	109.5	0	2	0	0.9848447204968944	false	0	RXRA	12746	0.5621761658031088
3.3523809523809525	0.0	0.29829545454545453	0.0	1	4	false	FGFR1	99.0	0	1	0	0.9795445134575569	false	0	FGFR1	0	0.0
3.320634920634921	0.0	0.3011472275334608	0.0	1	4	false	RXRB	104.0	0	1	0	0.9798205659075224	false	0	RXRB	0	0.0
3.3523809523809525	0.0	0.29829545454545453	0.0	1	4	false	FLT3	99.0	0	1	0	0.9795445134575569	false	0	FLT3	0	0.0
3.320634920634921	0.0	0.3011472275334608	0.0	1	4	false	RXRG	104.0	0	1	0	0.9798205659075224	false	0	RXRG	0	0.0
3.320634920634921	0.0	0.3011472275334608	0.0	1	4	false	TSHR	104.0	0	1	0	0.9798205659075224	false	0	TSHR	0	0.0
2.3365079365079366	0.2072105149018125	0.4279891304347826	0.0	102	3	false	3	3.264705882352941	0	102	0	0.9883781918564527	false	0	3	934276	0.45294117647058824
3.3523809523809525	0.0	0.29829545454545453	0.0	1	4	false	GABRA4	99.0	0	1	0	0.9795445134575569	false	0	GABRA4	0	0.0
3.250793650793651	0.0	0.3076171875	0.0	1	4	false	EZH2	115.0	0	1	0	0.9804278812974465	false	0	EZH2	0	0.0
2.4063492063492062	0.00975633651591835	0.41556728232189977	0.0	4	4	false	ADORA1	100.25	0	4	0	0.9877708764665286	false	0	ADORA1	47072	0.4067622950819672
3.250793650793651	0.0	0.3076171875	0.0	1	4	false	F10	115.0	0	1	0	0.9804278812974465	false	0	F10	0	0.0
3.3523809523809525	0.0	0.29829545454545453	0.0	1	4	false	GABRA6	99.0	0	1	0	0.9795445134575569	false	0	GABRA6	0	0.0
2.4063492063492062	0.00975633651591835	0.41556728232189977	0.0	4	4	false	ADORA2A	100.25	0	4	0	0.9877708764665286	false	0	ADORA2A	47072	0.4067622950819672
3.250793650793651	0.0	0.3076171875	0.0	1	4	false	F11	115.0	0	1	0	0.9804278812974465	false	0	F11	0	0.0
2.4063492063492062	0.00975633651591835	0.41556728232189977	0.0	4	4	false	ADORA3	100.25	0	4	0	0.9877708764665286	false	0	ADORA3	47072	0.4067622950819672
2.7365079365079366	0.005437517621286496	0.3654292343387471	0.0	2	4	false	GPR55	107.0	0	2	0	0.9848999309868876	false	0	GPR55	14718	0.5463917525773195
3.3333333333333335	0.0	0.3	0.0	1	4	false	ADRA1A	102.0	0	1	0	0.9797101449275363	false	0	ADRA1A	0	0.0
3.250793650793651	0.0	0.3076171875	0.0	1	4	false	F2R	115.0	0	1	0	0.9804278812974465	false	0	F2R	0	0.0
3.3523809523809525	0.0	0.29829545454545453	0.0	1	4	false	GRM2	99.0	0	1	0	0.9795445134575569	false	0	GRM2	0	0.0
3.3333333333333335	0.0	0.3	0.0	1	4	false	ADRA1B	102.0	0	1	0	0.9797101449275363	false	0	ADRA1B	0	0.0
3.3523809523809525	0.0	0.29829545454545453	0.0	1	4	false	GRM5	99.0	0	1	0	0.9795445134575569	false	0	GRM5	0	0.0
3.3333333333333335	0.0	0.3	0.0	1	4	false	ADRA1D	102.0	0	1	0	0.9797101449275363	false	0	ADRA1D	0	0.0
3.250793650793651	0.0	0.3076171875	0.0	1	4	false	GPR18	115.0	0	1	0	0.9804278812974465	false	0	GPR18	0	0.0
3.3523809523809525	0.0	0.29829545454545453	0.0	1	4	false	HRH3	99.0	0	1	0	0.9795445134575569	false	0	HRH3	0	0.0
2.850793650793651	0.0012186046263748973	0.3507795100222717	0.0	3	4	false	ALOX5	100.66666666666667	0	3	0	0.9839061421670118	false	0	ALOX5	11160	0.5695238095238095
3.3523809523809525	0.0	0.29829545454545453	0.0	1	4	false	HSP90AB1	99.0	0	1	0	0.9795445134575569	false	0	HSP90AB1	0	0.0
3.250793650793651	0.0	0.3076171875	0.0	1	4	false	GSK3B	115.0	0	1	0	0.9804278812974465	false	0	GSK3B	0	0.0
2.3746031746031746	0.2538343437150438	0.42112299465240643	0.0	96	3	false	5	2.8541666666666665	0	96	0	0.988046928916494	false	0	5	1048958	0.37083333333333335
2.8444444444444446	0.001501536195642208	0.3515625	0.0	4	4	false	BCHE	93.25	0	4	0	0.9839613526570048	false	0	BCHE	14726	0.5271428571428571
3.3523809523809525	0.0	0.29829545454545453	0.0	1	4	false	HTR1A	99.0	0	1	0	0.9795445134575569	false	0	HTR1A	0	0.0
2.1777777777777776	0.01765217554247273	0.4591836734693878	0.0	5	4	false	CCR5	98.2	0	5	0	0.9897584541062802	false	0	CCR5	82644	0.34838709677419355
3.250793650793651	0.0	0.3076171875	0.0	1	4	false	HCRTR2	115.0	0	1	0	0.9804278812974465	false	0	HCRTR2	0	0.0
2.8444444444444446	0.001501536195642208	0.3515625	0.0	4	4	false	CES1	93.25	0	4	0	0.9839613526570048	false	0	CES1	14726	0.5271428571428571
3.250793650793651	0.0	0.3076171875	0.0	1	4	false	HDAC6	115.0	0	1	0	0.9804278812974465	false	0	HDAC6	0	0.0
2.7365079365079366	0.005437517621286496	0.3654292343387471	0.0	2	4	false	HTR7	107.0	0	2	0	0.9848999309868876	false	0	HTR7	14718	0.5463917525773195
3.123809523809524	2.1259695457190018E-4	0.3201219512195122	0.0	3	4	false	CES2	92.33333333333333	0	3	0	0.9815320910973084	false	0	CES2	2472	0.6919191919191919
3.3714285714285714	0.0	0.2966101694915254	0.0	1	4	false	ADRA2A	96.0	0	1	0	0.9793788819875777	false	0	ADRA2A	0	0.0
2.7365079365079366	0.005437517621286496	0.3654292343387471	0.0	2	4	false	ICAM1	107.0	0	2	0	0.9848999309868876	false	0	ICAM1	14718	0.5463917525773195
2.5142857142857142	0.005709179702352132	0.39772727272727276	0.0	3	4	false	CHRM1	104.33333333333333	0	3	0	0.986832298136646	false	0	CHRM1	29228	0.45321637426900585
2.8444444444444446	0.001501536195642208	0.3515625	0.0	4	4	false	CHRM2	93.25	0	4	0	0.9839613526570048	false	0	CHRM2	14726	0.5271428571428571
3.3523809523809525	0.0	0.29829545454545453	0.0	1	4	false	IKBKB	99.0	0	1	0	0.9795445134575569	false	0	IKBKB	0	0.0
3.250793650793651	0.0	0.3076171875	0.0	1	4	false	ITGAL	115.0	0	1	0	0.9804278812974465	false	0	ITGAL	0	0.0
2.5142857142857142	0.005709179702352132	0.39772727272727276	0.0	3	4	false	CHRM3	104.33333333333333	0	3	0	0.986832298136646	false	0	CHRM3	29228	0.45321637426900585
3.3523809523809525	0.0	0.29829545454545453	0.0	1	4	false	KDM1A	99.0	0	1	0	0.9795445134575569	false	0	KDM1A	0	0.0
3.250793650793651	0.0	0.3076171875	0.0	1	4	false	ITGB2	115.0	0	1	0	0.9804278812974465	false	0	ITGB2	0	0.0
2.4	0.01131176012675375	0.4166666666666667	0.0	5	4	false	CNR1	94.4	0	5	0	0.9878260869565217	false	0	CNR1	58582	0.38278688524590165
2.7365079365079366	0.005437517621286496	0.3654292343387471	0.0	2	4	false	KDR	107.0	0	2	0	0.9848999309868876	false	0	KDR	14718	0.5463917525773195
3.250793650793651	0.0	0.3076171875	0.0	1	4	false	JAK1	115.0	0	1	0	0.9804278812974465	false	0	JAK1	0	0.0
2.857142857142857	0.0032002009331573646	0.35	0.0	2	4	false	LCK	97.5	0	2	0	0.9838509316770186	false	0	LCK	11404	0.5514285714285714
2.3682539682539683	0.00987723659383513	0.4222520107238606	0.0	5	4	false	CTSD	97.6	0	5	0	0.9881021394064873	false	0	CTSD	60112	0.38795180722891565
3.250793650793651	0.0	0.3076171875	0.0	1	4	false	JAK2	115.0	0	1	0	0.9804278812974465	false	0	JAK2	0	0.0
3.250793650793651	0.0	0.3076171875	0.0	1	4	false	BRD2	115.0	0	1	0	0.9804278812974465	false	0	BRD2	0	0.0
2.7555555555555555	0.002227371062977963	0.3629032258064516	0.0	2	4	false	CXCR3	108.5	0	2	0	0.9847342995169082	false	0	CXCR3	12454	0.56282722513089
3.250793650793651	0.0	0.3076171875	0.0	1	4	false	JAK3	115.0	0	1	0	0.9804278812974465	false	0	JAK3	0	0.0
3.250793650793651	0.0	0.3076171875	0.0	1	4	false	BRD3	115.0	0	1	0	0.9804278812974465	false	0	BRD3	0	0.0
2.8444444444444446	0.001501536195642208	0.3515625	0.0	4	4	false	CYP17A1	93.25	0	4	0	0.9839613526570048	false	0	CYP17A1	14726	0.5271428571428571
3.3523809523809525	0.0	0.29829545454545453	0.0	1	4	false	MMP1	99.0	0	1	0	0.9795445134575569	false	0	MMP1	0	0.0
2.7365079365079366	0.005437517621286496	0.3654292343387471	0.0	2	4	false	BRD4	107.0	0	2	0	0.9848999309868876	false	0	BRD4	14718	0.5463917525773195
3.3523809523809525	0.0	0.29829545454545453	0.0	1	4	false	MMP14	99.0	0	1	0	0.9795445134575569	false	0	MMP14	0	0.0
3.250793650793651	0.0	0.3076171875	0.0	1	4	false	KIT	115.0	0	1	0	0.9804278812974465	false	0	KIT	0	0.0
2.857142857142857	0.0032002009331573646	0.35	0.0	2	4	false	MMP2	97.5	0	2	0	0.9838509316770186	false	0	MMP2	11404	0.5514285714285714
2.8444444444444446	0.001501536195642208	0.3515625	0.0	4	4	false	CYP2C19	93.25	0	4	0	0.9839613526570048	false	0	CYP2C19	14726	0.5271428571428571
3.250793650793651	0.0	0.3076171875	0.0	1	4	false	LIMK2	115.0	0	1	0	0.9804278812974465	false	0	LIMK2	0	0.0
3.3523809523809525	0.0	0.29829545454545453	0.0	1	4	false	MMP3	99.0	0	1	0	0.9795445134575569	false	0	MMP3	0	0.0
2.8444444444444446	0.001501536195642208	0.3515625	0.0	4	4	false	CYP51A1	93.25	0	4	0	0.9839613526570048	false	0	CYP51A1	14726	0.5271428571428571
2.7746031746031745	0.0029836624295327564	0.36041189931350115	0.0	2	4	false	MAPK8	105.5	0	2	0	0.9845686680469289	false	0	MAPK8	12384	0.5558510638297872
3.3523809523809525	0.0	0.29829545454545453	0.0	1	4	false	MMP8	99.0	0	1	0	0.9795445134575569	false	0	MMP8	0	0.0
2.323809523809524	0.010212917935332287	0.430327868852459	0.0	3	4	false	DPP4	105.33333333333333	0	3	0	0.9884886128364389	false	0	DPP4	39022	0.4043927648578811
2.7746031746031745	0.0029836624295327564	0.36041189931350115	0.0	2	4	false	CHRM4	105.5	0	2	0	0.9845686680469289	false	0	CHRM4	12384	0.5558510638297872
3.250793650793651	0.0	0.3076171875	0.0	1	4	false	MDM4	115.0	0	1	0	0.9804278812974465	false	0	MDM4	0	0.0
3.3523809523809525	0.0	0.29829545454545453	0.0	1	4	false	NOD1	99.0	0	1	0	0.9795445134575569	false	0	NOD1	0	0.0
2.7746031746031745	0.0029836624295327564	0.36041189931350115	0.0	2	4	false	CHRM5	105.5	0	2	0	0.9845686680469289	false	0	CHRM5	12384	0.5558510638297872
2.4	0.01131176012675375	0.4166666666666667	0.0	5	4	false	FAAH	94.4	0	5	0	0.9878260869565217	false	0	FAAH	58582	0.38278688524590165
3.250793650793651	0.0	0.3076171875	0.0	1	4	false	METAP1	115.0	0	1	0	0.9804278812974465	false	0	METAP1	0	0.0
3.3523809523809525	0.0	0.29829545454545453	0.0	1	4	false	NPY5R	99.0	0	1	0	0.9795445134575569	false	0	NPY5R	0	0.0
2.8444444444444446	0.001501536195642208	0.3515625	0.0	4	4	false	FABP1	93.25	0	4	0	0.9839613526570048	false	0	FABP1	14726	0.5271428571428571
2.8444444444444446	0.001501536195642208	0.3515625	0.0	4	4	false	FABP3	93.25	0	4	0	0.9839613526570048	false	0	FABP3	14726	0.5271428571428571
3.3523809523809525	0.0	0.29829545454545453	0.0	1	4	false	OXTR	99.0	0	1	0	0.9795445134575569	false	0	OXTR	0	0.0
3.250793650793651	0.0	0.3076171875	0.0	1	4	false	MTNR1B	115.0	0	1	0	0.9804278812974465	false	0	MTNR1B	0	0.0
2.8444444444444446	0.001501536195642208	0.3515625	0.0	4	4	false	FABP4	93.25	0	4	0	0.9839613526570048	false	0	FABP4	14726	0.5271428571428571
3.3523809523809525	0.0	0.29829545454545453	0.0	1	4	false	PDE10A	99.0	0	1	0	0.9795445134575569	false	0	PDE10A	0	0.0
3.250793650793651	0.0	0.3076171875	0.0	1	4	false	NCSTN	115.0	0	1	0	0.9804278812974465	false	0	NCSTN	0	0.0
2.8444444444444446	0.001501536195642208	0.3515625	0.0	4	4	false	FABP5	93.25	0	4	0	0.9839613526570048	false	0	FABP5	14726	0.5271428571428571
3.3523809523809525	0.0	0.29829545454545453	0.0	1	4	false	PDGFRA	99.0	0	1	0	0.9795445134575569	false	0	PDGFRA	0	0.0
