# Supplementary material for: From Gas Chromatography–Mass Spectrometry (GC–MS) to Network Pharmacology: System-Level Insights into the Multi-Target Biological Potential of Flaveria trinervia (Spreng.) C. Mohr
Source: Curr Issues Mol Biol. 2026 Feb 1;48(2):160. doi: 10.3390/cimb48020160 (PMC12939618; doi:10.3390/cimb48020160)
Supplement: Supplementary file 1 [file cimb-48-00160-s001.zip › Material suplementario/H_D.csv]

AverageShortestPathLength	BetweennessCentrality	ClosenessCentrality	ClusteringCoefficient	Degree	Eccentricity	IsSingleNode	name	NeighborhoodConnectivity	NumberOfDirectedEdges	NumberOfUndirectedEdges	PartnerOfMultiEdgedNodePairs	Radiality	selected	SelfLoops	shared name	Stress	TopologicalCoefficient
3.2490118577075098	0.0	0.3077858880778589	0.0	1	4	false	FDFT1	92.0	0	1	0	0.9793668636907568	false	0	FDFT1	0	0.0
3.1146245059288535	0.0	0.3210659898477158	0.0	1	4	false	CTSF	109.0	0	1	0	0.9805997751749645	false	0	CTSF	0	0.0
3.1936758893280635	0.0	0.3131188118811881	0.0	1	4	false	PDGFRB	99.0	0	1	0	0.9798745331254306	false	0	PDGFRB	0	0.0
3.2490118577075098	0.0	0.3077858880778589	0.0	1	4	false	FFAR1	92.0	0	1	0	0.9793668636907568	false	0	FFAR1	0	0.0
2.5533596837944663	0.004465822573959958	0.39164086687306504	0.0	2	4	false	CTSK	104.0	0	2	0	0.9857489937266563	false	0	CTSK	10978	0.5786516853932584
3.1936758893280635	0.0	0.3131188118811881	0.0	1	4	false	PIP4K2C	99.0	0	1	0	0.9798745331254306	false	0	PIP4K2C	0	0.0
3.2490118577075098	0.0	0.3077858880778589	0.0	1	4	false	FNTA	92.0	0	1	0	0.9793668636907568	false	0	FNTA	0	0.0
2.5533596837944663	0.004465822573959958	0.39164086687306504	0.0	2	4	false	CTSL	104.0	0	2	0	0.9857489937266563	false	0	CTSL	10978	0.5786516853932584
3.1936758893280635	0.0	0.3131188118811881	0.0	1	4	false	PPME1	99.0	0	1	0	0.9798745331254306	false	0	PPME1	0	0.0
3.2490118577075098	0.0	0.3077858880778589	0.0	1	4	false	FNTB	92.0	0	1	0	0.9793668636907568	false	0	FNTB	0	0.0
2.5533596837944663	0.004465822573959958	0.39164086687306504	0.0	2	4	false	CTSS	104.0	0	2	0	0.9857489937266563	false	0	CTSS	10978	0.5786516853932584
3.1936758893280635	0.0	0.3131188118811881	0.0	1	4	false	PPP1CA	99.0	0	1	0	0.9798745331254306	false	0	PPP1CA	0	0.0
3.1146245059288535	0.0	0.3210659898477158	0.0	1	4	false	CTSV	109.0	0	1	0	0.9805997751749645	false	0	CTSV	0	0.0
3.1146245059288535	1.2030463967146207E-4	0.3210659898477158	0.0	2	4	false	GLI1	89.0	0	2	0	0.9805997751749645	false	0	GLI1	690	0.822429906542056
3.1936758893280635	0.0	0.3131188118811881	0.0	1	4	false	PRF1	99.0	0	1	0	0.9798745331254306	false	0	PRF1	0	0.0
3.1146245059288535	1.2030463967146207E-4	0.3210659898477158	0.0	2	4	false	GLI2	89.0	0	2	0	0.9805997751749645	false	0	GLI2	690	0.822429906542056
3.1936758893280635	0.0	0.3131188118811881	0.0	1	4	false	PTAFR	99.0	0	1	0	0.9798745331254306	false	0	PTAFR	0	0.0
2.5928853754940713	0.003266175667810658	0.385670731707317	0.0	3	4	false	HMGCR	95.66666666666667	0	3	0	0.9853863727018892	false	0	HMGCR	14430	0.5503875968992248
3.1146245059288535	0.0	0.3210659898477158	0.0	1	4	false	CYP2C9	109.0	0	1	0	0.9805997751749645	false	0	CYP2C9	0	0.0
3.1936758893280635	0.0	0.3131188118811881	0.0	1	4	false	RET	99.0	0	1	0	0.9798745331254306	false	0	RET	0	0.0
3.1146245059288535	1.2030463967146207E-4	0.3210659898477158	0.0	2	4	false	HSD17B3	89.0	0	2	0	0.9805997751749645	false	0	HSD17B3	690	0.822429906542056
3.1146245059288535	0.0	0.3210659898477158	0.0	1	4	false	CYP2D6	109.0	0	1	0	0.9805997751749645	false	0	CYP2D6	0	0.0
3.1936758893280635	0.0	0.3131188118811881	0.0	1	4	false	S1PR1	99.0	0	1	0	0.9798745331254306	false	0	S1PR1	0	0.0
2.102766798418972	0.014908871213911639	0.47556390977443613	0.0	4	4	false	HTR2A	96.5	0	4	0	0.9898828734090003	false	0	HTR2A	45448	0.40987124463519314
3.1146245059288535	0.0	0.3210659898477158	0.0	1	4	false	CYP3A4	109.0	0	1	0	0.9805997751749645	false	0	CYP3A4	0	0.0
3.1936758893280635	0.0	0.3131188118811881	0.0	1	4	false	SELE	99.0	0	1	0	0.9798745331254306	false	0	SELE	0	0.0
2.5928853754940713	0.003266175667810658	0.385670731707317	0.0	3	4	false	LSS	95.66666666666667	0	3	0	0.9853863727018892	false	0	LSS	14430	0.5503875968992248
3.1146245059288535	0.0	0.3210659898477158	0.0	1	4	false	DNM1	109.0	0	1	0	0.9805997751749645	false	0	DNM1	0	0.0
2.505928853754941	0.00729717761181246	0.3990536277602523	0.0	3	4	false	MAOB	92.33333333333333	0	3	0	0.9861841389563767	false	0	MAOB	20730	0.4990892531876138
3.1936758893280635	0.0	0.3131188118811881	0.0	1	4	false	SNCA	99.0	0	1	0	0.9798745331254306	false	0	SNCA	0	0.0
3.1146245059288535	0.0	0.3210659898477158	0.0	1	4	false	DRD1	109.0	0	1	0	0.9805997751749645	false	0	DRD1	0	0.0
2.102766798418972	0.014908871213911639	0.47556390977443613	0.0	4	4	false	MGLL	96.5	0	4	0	0.9898828734090003	false	0	MGLL	45448	0.40987124463519314
3.1936758893280635	0.0	0.3131188118811881	0.0	1	4	false	SRC	99.0	0	1	0	0.9798745331254306	false	0	SRC	0	0.0
3.1146245059288535	0.0	0.3210659898477158	0.0	1	4	false	DRD2	109.0	0	1	0	0.9805997751749645	false	0	DRD2	0	0.0
2.5928853754940713	0.003266175667810658	0.385670731707317	0.0	3	4	false	NCOA2	95.66666666666667	0	3	0	0.9853863727018892	false	0	NCOA2	14430	0.5503875968992248
3.1936758893280635	0.0	0.3131188118811881	0.0	1	4	false	THRB	99.0	0	1	0	0.9798745331254306	false	0	THRB	0	0.0
3.1146245059288535	0.0	0.3210659898477158	0.0	1	4	false	DRD3	109.0	0	1	0	0.9805997751749645	false	0	DRD3	0	0.0
2.5928853754940713	0.003266175667810658	0.385670731707317	0.0	3	4	false	NPC1L1	95.66666666666667	0	3	0	0.9853863727018892	false	0	NPC1L1	14430	0.5503875968992248
3.1936758893280635	0.0	0.3131188118811881	0.0	1	4	false	TLR9	99.0	0	1	0	0.9798745331254306	false	0	TLR9	0	0.0
3.1146245059288535	0.0	0.3210659898477158	0.0	1	4	false	DRD4	109.0	0	1	0	0.9805997751749645	false	0	DRD4	0	0.0
3.1146245059288535	1.2030463967146207E-4	0.3210659898477158	0.0	2	4	false	NR1I2	89.0	0	2	0	0.9805997751749645	false	0	NR1I2	690	0.822429906542056
3.1146245059288535	0.0	0.3210659898477158	0.0	1	4	false	EPHX1	109.0	0	1	0	0.9805997751749645	false	0	EPHX1	0	0.0
3.1936758893280635	0.0	0.3131188118811881	0.0	1	4	false	TSPO	99.0	0	1	0	0.9798745331254306	false	0	TSPO	0	0.0
3.1146245059288535	0.0	0.3210659898477158	0.0	1	4	false	EPHX2	109.0	0	1	0	0.9805997751749645	false	0	EPHX2	0	0.0
2.505928853754941	0.00729717761181246	0.3990536277602523	0.0	3	4	false	NR3C1	92.33333333333333	0	3	0	0.9861841389563767	false	0	NR3C1	20730	0.4990892531876138
2.505928853754941	0.00729717761181246	0.3990536277602523	0.0	3	4	false	NR3C2	92.33333333333333	0	3	0	0.9861841389563767	false	0	NR3C2	20730	0.4990892531876138
3.1146245059288535	0.0	0.3210659898477158	0.0	1	4	false	F2	109.0	0	1	0	0.9805997751749645	false	0	F2	0	0.0
2.505928853754941	0.00729717761181246	0.3990536277602523	0.0	3	4	false	PGR	92.33333333333333	0	3	0	0.9861841389563767	false	0	PGR	20730	0.4990892531876138
3.2490118577075098	0.0	0.3077858880778589	0.0	1	4	false	PLA2G4A	92.0	0	1	0	0.9793668636907568	false	0	PLA2G4A	0	0.0
2.5533596837944663	0.004465822573959958	0.39164086687306504	0.0	2	4	false	GABRA2	104.0	0	2	0	0.9857489937266563	false	0	GABRA2	10978	0.5786516853932584
2.5533596837944663	0.004465822573959958	0.39164086687306504	0.0	2	4	false	GABRA3	104.0	0	2	0	0.9857489937266563	false	0	GABRA3	10978	0.5786516853932584
3.1146245059288535	1.2030463967146207E-4	0.3210659898477158	0.0	2	4	false	PPARD	89.0	0	2	0	0.9805997751749645	false	0	PPARD	690	0.822429906542056
2.5533596837944663	0.004465822573959958	0.39164086687306504	0.0	2	4	false	GABRA5	104.0	0	2	0	0.9857489937266563	false	0	GABRA5	10978	0.5786516853932584
3.1146245059288535	1.2030463967146207E-4	0.3210659898477158	0.0	2	4	false	PPARG	89.0	0	2	0	0.9805997751749645	false	0	PPARG	690	0.822429906542056
2.5533596837944663	0.004465822573959958	0.39164086687306504	0.0	2	4	false	GABRB3	104.0	0	2	0	0.9857489937266563	false	0	GABRB3	10978	0.5786516853932584
3.2490118577075098	0.0	0.3077858880778589	0.0	1	4	false	PREP	92.0	0	1	0	0.9793668636907568	false	0	PREP	0	0.0
2.5533596837944663	0.004465822573959958	0.39164086687306504	0.0	2	4	false	GABRG2	104.0	0	2	0	0.9857489937266563	false	0	GABRG2	10978	0.5786516853932584
3.2490118577075098	0.0	0.3077858880778589	0.0	1	4	false	PTGER1	92.0	0	1	0	0.9793668636907568	false	0	PTGER1	0	0.0
3.1146245059288535	0.0	0.3210659898477158	0.0	1	4	false	HCRTR1	109.0	0	1	0	0.9805997751749645	false	0	HCRTR1	0	0.0
3.2490118577075098	0.0	0.3077858880778589	0.0	1	4	false	PTGER2	92.0	0	1	0	0.9793668636907568	false	0	PTGER2	0	0.0
3.1146245059288535	0.0	0.3210659898477158	0.0	1	4	false	HIF1A	109.0	0	1	0	0.9805997751749645	false	0	HIF1A	0	0.0
3.2490118577075098	0.0	0.3077858880778589	0.0	1	4	false	PTGES	92.0	0	1	0	0.9793668636907568	false	0	PTGES	0	0.0
3.1146245059288535	1.2030463967146207E-4	0.3210659898477158	0.0	2	4	false	PTGS1	89.0	0	2	0	0.9805997751749645	false	0	PTGS1	690	0.822429906542056
3.1146245059288535	0.0	0.3210659898477158	0.0	1	4	false	HRH2	109.0	0	1	0	0.9805997751749645	false	0	HRH2	0	0.0
2.5928853754940713	0.003266175667810658	0.385670731707317	0.0	3	4	false	PTGS2	95.66666666666667	0	3	0	0.9853863727018892	false	0	PTGS2	14430	0.5503875968992248
2.5928853754940713	0.003266175667810658	0.385670731707317	0.0	3	4	false	PTPN1	95.66666666666667	0	3	0	0.9853863727018892	false	0	PTPN1	14430	0.5503875968992248
2.5533596837944663	0.004465822573959958	0.39164086687306504	0.0	2	4	false	HTR2C	104.0	0	2	0	0.9857489937266563	false	0	HTR2C	10978	0.5786516853932584
3.1146245059288535	1.2030463967146207E-4	0.3210659898477158	0.0	2	4	false	PTPN2	89.0	0	2	0	0.9805997751749645	false	0	PTPN2	690	0.822429906542056
2.5533596837944663	0.004465822573959958	0.39164086687306504	0.0	2	4	false	HTR6	104.0	0	2	0	0.9857489937266563	false	0	HTR6	10978	0.5786516853932584
3.2490118577075098	0.0	0.3077858880778589	0.0	1	4	false	PTPN6	92.0	0	1	0	0.9793668636907568	false	0	PTPN6	0	0.0
3.1146245059288535	0.0	0.3210659898477158	0.0	1	4	false	ICMT	109.0	0	1	0	0.9805997751749645	false	0	ICMT	0	0.0
3.1146245059288535	1.2030463967146207E-4	0.3210659898477158	0.0	2	4	false	RARA	89.0	0	2	0	0.9805997751749645	false	0	RARA	690	0.822429906542056
2.5533596837944663	0.004465822573959958	0.39164086687306504	0.0	2	4	false	IDO1	104.0	0	2	0	0.9857489937266563	false	0	IDO1	10978	0.5786516853932584
3.1146245059288535	1.2030463967146207E-4	0.3210659898477158	0.0	2	4	false	RARB	89.0	0	2	0	0.9805997751749645	false	0	RARB	690	0.822429906542056
3.1146245059288535	0.0	0.3210659898477158	0.0	1	4	false	IMPDH2	109.0	0	1	0	0.9805997751749645	false	0	IMPDH2	0	0.0
3.1146245059288535	1.2030463967146207E-4	0.3210659898477158	0.0	2	4	false	RARG	89.0	0	2	0	0.9805997751749645	false	0	RARG	690	0.822429906542056
3.1146245059288535	0.0	0.3210659898477158	0.0	1	4	false	KCNA5	109.0	0	1	0	0.9805997751749645	false	0	KCNA5	0	0.0
3.1146245059288535	1.2030463967146207E-4	0.3210659898477158	0.0	2	4	false	RBP4	89.0	0	2	0	0.9805997751749645	false	0	RBP4	690	0.822429906542056
3.1146245059288535	0.0	0.3210659898477158	0.0	1	4	false	KCNH2	109.0	0	1	0	0.9805997751749645	false	0	KCNH2	0	0.0
3.1146245059288535	1.2030463967146207E-4	0.3210659898477158	0.0	2	4	false	RORA	89.0	0	2	0	0.9805997751749645	false	0	RORA	690	0.822429906542056
3.1146245059288535	0.0	0.3210659898477158	0.0	1	4	false	KIF11	109.0	0	1	0	0.9805997751749645	false	0	KIF11	0	0.0
3.1146245059288535	1.2030463967146207E-4	0.3210659898477158	0.0	2	4	false	RORC	89.0	0	2	0	0.9805997751749645	false	0	RORC	690	0.822429906542056
3.1146245059288535	1.2030463967146207E-4	0.3210659898477158	0.0	2	4	false	SCD	89.0	0	2	0	0.9805997751749645	false	0	SCD	690	0.822429906542056
3.1146245059288535	0.0	0.3210659898477158	0.0	1	4	false	MAPK10	109.0	0	1	0	0.9805997751749645	false	0	MAPK10	0	0.0
3.1146245059288535	1.2030463967146207E-4	0.3210659898477158	0.0	2	4	false	SERPINA6	89.0	0	2	0	0.9805997751749645	false	0	SERPINA6	690	0.822429906542056
3.1146245059288535	0.0	0.3210659898477158	0.0	1	4	false	MAPK9	109.0	0	1	0	0.9805997751749645	false	0	MAPK9	0	0.0
3.1146245059288535	0.0	0.3210659898477158	0.0	1	4	false	MDM2	109.0	0	1	0	0.9805997751749645	false	0	MDM2	0	0.0
2.5928853754940713	0.003266175667810658	0.385670731707317	0.0	3	4	false	SLC6A2	95.66666666666667	0	3	0	0.9853863727018892	false	0	SLC6A2	14430	0.5503875968992248
2.102766798418972	0.014908871213911639	0.47556390977443613	0.0	4	4	false	SLC6A4	96.5	0	4	0	0.9898828734090003	false	0	SLC6A4	45448	0.40987124463519314
2.5533596837944663	0.004465822573959958	0.39164086687306504	0.0	2	4	false	MMP9	104.0	0	2	0	0.9857489937266563	false	0	MMP9	10978	0.5786516853932584
3.2490118577075098	0.0	0.3077858880778589	0.0	1	4	false	SPHK1	92.0	0	1	0	0.9793668636907568	false	0	SPHK1	0	0.0
3.1146245059288535	0.0	0.3210659898477158	0.0	1	4	false	MTNR1A	109.0	0	1	0	0.9805997751749645	false	0	MTNR1A	0	0.0
3.2490118577075098	0.0	0.3077858880778589	0.0	1	4	false	SPHK2	92.0	0	1	0	0.9793668636907568	false	0	SPHK2	0	0.0
3.1146245059288535	0.0	0.3210659898477158	0.0	1	4	false	NLRP3	109.0	0	1	0	0.9805997751749645	false	0	NLRP3	0	0.0
2.5928853754940713	0.003266175667810658	0.385670731707317	0.0	3	4	false	SQLE	95.66666666666667	0	3	0	0.9853863727018892	false	0	SQLE	14430	0.5503875968992248
3.1146245059288535	0.0	0.3210659898477158	0.0	1	4	false	NOS2	109.0	0	1	0	0.9805997751749645	false	0	NOS2	0	0.0
2.5928853754940713	0.003266175667810658	0.385670731707317	0.0	3	4	false	SRD5A1	95.66666666666667	0	3	0	0.9853863727018892	false	0	SRD5A1	14430	0.5503875968992248
3.1146245059288535	1.2030463967146207E-4	0.3210659898477158	0.0	2	4	false	SRD5A2	89.0	0	2	0	0.9805997751749645	false	0	SRD5A2	690	0.822429906542056
3.1146245059288535	0.0	0.3210659898477158	0.0	1	4	false	NR1H2	109.0	0	1	0	0.9805997751749645	false	0	NR1H2	0	0.0
3.1146245059288535	1.2030463967146207E-4	0.3210659898477158	0.0	2	4	false	SREBF2	89.0	0	2	0	0.9805997751749645	false	0	SREBF2	690	0.822429906542056
3.1146245059288535	1.2030463967146207E-4	0.3210659898477158	0.0	2	4	false	TERT	89.0	0	2	0	0.9805997751749645	false	0	TERT	690	0.822429906542056
3.1146245059288535	0.0	0.3210659898477158	0.0	1	4	false	OPRD1	109.0	0	1	0	0.9805997751749645	false	0	OPRD1	0	0.0
3.1146245059288535	1.2030463967146207E-4	0.3210659898477158	0.0	2	4	false	TOP1	89.0	0	2	0	0.9805997751749645	false	0	TOP1	690	0.822429906542056
2.7430830039525693	0.05606847898426368	0.3645533141210374	0.0	30	3	false	1	3.433333333333333	0	30	0	0.9840084128077746	false	0	1	124392	0.4866666666666667
3.1146245059288535	0.0	0.3210659898477158	0.0	1	4	false	OPRK1	109.0	0	1	0	0.9805997751749645	false	0	OPRK1	0	0.0
1.976284584980237	0.026353789076633466	0.506	0.0	6	2	false	AR	74.5	0	6	0	0.9910432606882548	false	0	AR	70564	0.2975708502024291
2.632411067193676	0.003616936422992907	0.37987987987987987	0.0	2	4	false	TRPA1	95.5	0	2	0	0.9850237516771223	false	0	TRPA1	10192	0.5625
3.1146245059288535	0.0	0.3210659898477158	0.0	1	4	false	OPRM1	109.0	0	1	0	0.9805997751749645	false	0	OPRM1	0	0.0
3.7233201581027666	1.4753737207578777E-6	0.26857749469214437	0.0	2	4	false	CA1	30.5	0	2	0	0.9750154113935526	false	0	CA1	4	0.9833333333333333
3.1146245059288535	1.2030463967146207E-4	0.3210659898477158	0.0	2	4	false	TRPV1	89.0	0	2	0	0.9805997751749645	false	0	TRPV1	690	0.822429906542056
3.1146245059288535	0.0	0.3210659898477158	0.0	1	4	false	P2RX7	109.0	0	1	0	0.9805997751749645	false	0	P2RX7	0	0.0
2.4980237154150196	0.009915176349234285	0.40031645569620256	0.0	4	4	false	CA2	63.0	0	4	0	0.9862566631613301	false	0	CA2	22964	0.33879781420765026
3.1146245059288535	0.0	0.3210659898477158	0.0	1	4	false	PABPC1	109.0	0	1	0	0.9805997751749645	false	0	PABPC1	0	0.0
2.5928853754940713	0.003266175667810658	0.385670731707317	0.0	3	4	false	VDR	95.66666666666667	0	3	0	0.9853863727018892	false	0	VDR	14430	0.5503875968992248
3.7233201581027666	1.4753737207578777E-6	0.26857749469214437	0.0	2	4	false	CA4	30.5	0	2	0	0.9750154113935526	false	0	CA4	4	0.9833333333333333
2.300395256916996	0.21581304721301292	0.43470790378006874	0.0	86	3	false	4	2.755813953488372	0	86	0	0.9880697682851651	false	0	4	535086	0.3511627906976744
2.5770750988142295	0.006646534466690038	0.3880368098159509	0.0	4	4	false	CDC25A	64.0	0	4	0	0.985531421111796	false	0	CDC25A	18918	0.36416184971098264
3.7233201581027666	1.4753737207578777E-6	0.26857749469214437	0.0	2	4	false	CDC25B	30.5	0	2	0	0.9750154113935526	false	0	CDC25B	4	0.9833333333333333
2.5533596837944663	0.004465822573959958	0.39164086687306504	0.0	2	4	false	SLC6A3	104.0	0	2	0	0.9857489937266563	false	0	SLC6A3	10978	0.5786516853932584
3.7233201581027666	1.4753737207578777E-6	0.26857749469214437	0.0	2	4	false	CHRNA2	30.5	0	2	0	0.9750154113935526	false	0	CHRNA2	4	0.9833333333333333
2.719367588932806	0.0014983811564887688	0.3677325581395349	0.0	2	4	false	ADRA2B	97.5	0	2	0	0.9842259854226347	false	0	ADRA2B	6570	0.6146496815286624
2.3794466403162056	0.015167957290358034	0.420265780730897	0.0	5	4	false	CNR2	67.6	0	5	0	0.9873445262356312	false	0	CNR2	38456	0.3380710659898477
1.976284584980237	0.026353789076633466	0.506	0.0	6	2	false	CYP19A1	74.5	0	6	0	0.9910432606882548	false	0	CYP19A1	70564	0.2975708502024291
3.1146245059288535	0.0	0.3210659898477158	0.0	1	4	false	TACR1	109.0	0	1	0	0.9805997751749645	false	0	TACR1	0	0.0
2.458498023715415	0.010094151182737288	0.4067524115755627	0.0	5	4	false	ESR1	69.6	0	5	0	0.986619284186097	false	0	ESR1	32012	0.36684491978609624
3.1146245059288535	0.0	0.3210659898477158	0.0	1	4	false	TACR2	109.0	0	1	0	0.9805997751749645	false	0	TACR2	0	0.0
2.3794466403162056	0.015167957290358034	0.420265780730897	0.0	5	4	false	ESR2	67.6	0	5	0	0.9873445262356312	false	0	ESR2	38456	0.3380710659898477
3.1146245059288535	0.0	0.3210659898477158	0.0	1	4	false	TBXA2R	109.0	0	1	0	0.9805997751749645	false	0	TBXA2R	0	0.0
2.0632411067193677	0.019602626979020977	0.4846743295019157	0.0	5	4	false	GABRA1	72.2	0	5	0	0.9902454944337672	false	0	GABRA1	48502	0.30042194092827
3.1146245059288535	0.0	0.3210659898477158	0.0	1	4	false	TBXAS1	109.0	0	1	0	0.9805997751749645	false	0	TBXAS1	0	0.0
3.7233201581027666	1.4753737207578777E-6	0.26857749469214437	0.0	2	4	false	GPBAR1	30.5	0	2	0	0.9750154113935526	false	0	GPBAR1	4	0.9833333333333333
3.7233201581027666	1.4753737207578777E-6	0.26857749469214437	0.0	2	4	false	GRIN1	30.5	0	2	0	0.9750154113935526	false	0	GRIN1	4	0.9833333333333333
2.197628458498024	0.4529755022973724	0.45503597122302153	0.0	99	3	false	6	1.878787878787879	0	99	0	0.9890125829495594	false	0	6	792250	0.17575757575757575
3.7233201581027666	1.4753737207578777E-6	0.26857749469214437	0.0	2	4	false	GRIN2A	30.5	0	2	0	0.9750154113935526	false	0	GRIN2A	4	0.9833333333333333
3.7233201581027666	1.4753737207578777E-6	0.26857749469214437	0.0	2	4	false	GRIN2B	30.5	0	2	0	0.9750154113935526	false	0	GRIN2B	4	0.9833333333333333
3.1936758893280635	0.0	0.3131188118811881	0.0	1	4	false	ADAM17	99.0	0	1	0	0.9798745331254306	false	0	ADAM17	0	0.0
2.411067193675889	0.012658378479652333	0.41475409836065574	0.0	4	4	false	HSD11B1	67.25	0	4	0	0.9870544294158176	false	0	HSD11B1	25906	0.34149484536082475
3.7233201581027666	1.4753737207578777E-6	0.26857749469214437	0.0	2	4	false	NISCH	30.5	0	2	0	0.9750154113935526	false	0	NISCH	4	0.9833333333333333
3.1936758893280635	0.0	0.3131188118811881	0.0	1	4	false	ALDH3A1	99.0	0	1	0	0.9798745331254306	false	0	ALDH3A1	0	0.0
2.458498023715415	0.010094151182737288	0.4067524115755627	0.0	5	4	false	NR1H3	69.6	0	5	0	0.986619284186097	false	0	NR1H3	32012	0.36684491978609624
3.1936758893280635	0.0	0.3131188118811881	0.0	1	4	false	ALK	99.0	0	1	0	0.9798745331254306	false	0	ALK	0	0.0
3.7233201581027666	1.4753737207578777E-6	0.26857749469214437	0.0	2	4	false	NR1H4	30.5	0	2	0	0.9750154113935526	false	0	NR1H4	4	0.9833333333333333
2.458498023715415	0.010094151182737288	0.4067524115755627	0.0	5	4	false	NR1I3	69.6	0	5	0	0.986619284186097	false	0	NR1I3	32012	0.36684491978609624
3.2964426877470356	0.0	0.30335731414868106	0.0	1	4	false	GLRA1	86.0	0	1	0	0.9789317184610364	false	0	GLRA1	0	0.0
3.1936758893280635	0.0	0.3131188118811881	0.0	1	4	false	AVPR1A	99.0	0	1	0	0.9798745331254306	false	0	AVPR1A	0	0.0
2.972332015810277	0.003374141970421764	0.33643617021276595	0.0	4	4	false	PPARA	59.75	0	4	0	0.9819052108641259	false	0	PPARA	10882	0.47764227642276424
3.1936758893280635	0.0	0.3131188118811881	0.0	1	4	false	C1R	99.0	0	1	0	0.9798745331254306	false	0	C1R	0	0.0
2.972332015810277	0.003374141970421764	0.33643617021276595	0.0	4	4	false	SHBG	59.75	0	4	0	0.9819052108641259	false	0	SHBG	10882	0.47764227642276424
2.719367588932806	0.0014983811564887688	0.3677325581395349	0.0	2	4	false	HTR2B	97.5	0	2	0	0.9842259854226347	false	0	HTR2B	6570	0.6146496815286624
3.1936758893280635	0.0	0.3131188118811881	0.0	1	4	false	C5AR1	99.0	0	1	0	0.9798745331254306	false	0	C5AR1	0	0.0
3.7233201581027666	1.4753737207578777E-6	0.26857749469214437	0.0	2	4	false	SHH	30.5	0	2	0	0.9750154113935526	false	0	SHH	4	0.9833333333333333
3.1936758893280635	0.0	0.3131188118811881	0.0	1	4	false	CA12	99.0	0	1	0	0.9798745331254306	false	0	CA12	0	0.0
2.458498023715415	0.010094151182737288	0.4067524115755627	0.0	5	4	false	SIGMAR1	69.6	0	5	0	0.986619284186097	false	0	SIGMAR1	32012	0.36684491978609624
3.2964426877470356	0.0	0.30335731414868106	0.0	1	4	false	LTB4R	86.0	0	1	0	0.9789317184610364	false	0	LTB4R	0	0.0
3.7233201581027666	1.4753737207578777E-6	0.26857749469214437	0.0	2	4	false	SLC22A2	30.5	0	2	0	0.9750154113935526	false	0	SLC22A2	4	0.9833333333333333
3.1936758893280635	0.0	0.3131188118811881	0.0	1	4	false	CA9	99.0	0	1	0	0.9798745331254306	false	0	CA9	0	0.0
3.2964426877470356	0.0	0.30335731414868106	0.0	1	4	false	MAPK1	86.0	0	1	0	0.9789317184610364	false	0	MAPK1	0	0.0
3.7233201581027666	1.4753737207578777E-6	0.26857749469214437	0.0	2	4	false	SLC47A1	30.5	0	2	0	0.9750154113935526	false	0	SLC47A1	4	0.9833333333333333
3.1936758893280635	0.0	0.3131188118811881	0.0	1	4	false	CCR1	99.0	0	1	0	0.9798745331254306	false	0	CCR1	0	0.0
2.205533596837945	0.00952414027959681	0.4534050179211469	0.0	3	4	false	MAPK14	98.0	0	3	0	0.9889400587446061	false	0	MAPK14	27396	0.43891402714932126
3.7233201581027666	1.4753737207578777E-6	0.26857749469214437	0.0	2	4	false	SLC5A7	30.5	0	2	0	0.9750154113935526	false	0	SLC5A7	4	0.9833333333333333
3.1936758893280635	0.0	0.3131188118811881	0.0	1	4	false	CCR4	99.0	0	1	0	0.9798745331254306	false	0	CCR4	0	0.0
3.2964426877470356	0.0	0.30335731414868106	0.0	1	4	false	MPI	86.0	0	1	0	0.9789317184610364	false	0	MPI	0	0.0
3.0039525691699605	0.004618417721516016	0.33289473684210524	0.0	3	4	false	TRPM8	53.333333333333336	0	3	0	0.9816151140443123	false	0	TRPM8	7538	0.4361111111111111
3.1936758893280635	0.0	0.3131188118811881	0.0	1	4	false	CCR8	99.0	0	1	0	0.9798745331254306	false	0	CCR8	0	0.0
2.458498023715415	0.010094151182737288	0.4067524115755627	0.0	5	4	false	UGT2B7	69.6	0	5	0	0.986619284186097	false	0	UGT2B7	32012	0.36684491978609624
3.1936758893280635	0.0	0.3131188118811881	0.0	1	4	false	CDK1	99.0	0	1	0	0.9798745331254306	false	0	CDK1	0	0.0
2.7351778656126484	0.061719283995897725	0.36560693641618497	0.0	31	3	false	2	3.4838709677419355	0	31	0	0.9840809370127279	false	0	2	136378	0.4967741935483871
1.9841897233201582	0.02059701378813235	0.5039840637450199	0.0	5	3	false	ACHE	83.4	0	5	0	0.9909707364833014	false	0	ACHE	58000	0.33360323886639676
3.1936758893280635	0.0	0.3131188118811881	0.0	1	4	false	CHUK	99.0	0	1	0	0.9798745331254306	false	0	CHUK	0	0.0
3.2964426877470356	0.0	0.30335731414868106	0.0	1	4	false	POLB	86.0	0	1	0	0.9789317184610364	false	0	POLB	0	0.0
3.1936758893280635	0.0	0.3131188118811881	0.0	1	4	false	CYP11B2	99.0	0	1	0	0.9798745331254306	false	0	CYP11B2	0	0.0
2.719367588932806	0.0014983811564887688	0.3677325581395349	0.0	2	4	false	PRSS1	97.5	0	2	0	0.9842259854226347	false	0	PRSS1	6570	0.6146496815286624
3.1936758893280635	0.0	0.3131188118811881	0.0	1	4	false	CYP2A6	99.0	0	1	0	0.9798745331254306	false	0	CYP2A6	0	0.0
3.1936758893280635	0.0	0.3131188118811881	0.0	1	4	false	ECE1	99.0	0	1	0	0.9798745331254306	false	0	ECE1	0	0.0
3.1936758893280635	0.0	0.3131188118811881	0.0	1	4	false	EGFR	99.0	0	1	0	0.9798745331254306	false	0	EGFR	0	0.0
3.1936758893280635	0.0	0.3131188118811881	0.0	1	4	false	EGLN3	99.0	0	1	0	0.9798745331254306	false	0	EGLN3	0	0.0
3.1936758893280635	0.0	0.3131188118811881	0.0	1	4	false	EPAS1	99.0	0	1	0	0.9798745331254306	false	0	EPAS1	0	0.0
3.2964426877470356	0.0	0.30335731414868106	0.0	1	4	false	RORB	86.0	0	1	0	0.9789317184610364	false	0	RORB	0	0.0
3.1936758893280635	0.0	0.3131188118811881	0.0	1	4	false	FFAR4	99.0	0	1	0	0.9798745331254306	false	0	FFAR4	0	0.0
3.2964426877470356	0.0	0.30335731414868106	0.0	1	4	false	RXRA	86.0	0	1	0	0.9789317184610364	false	0	RXRA	0	0.0
3.1936758893280635	0.0	0.3131188118811881	0.0	1	4	false	FGFR1	99.0	0	1	0	0.9798745331254306	false	0	FGFR1	0	0.0
3.2964426877470356	0.0	0.30335731414868106	0.0	1	4	false	RXRB	86.0	0	1	0	0.9789317184610364	false	0	RXRB	0	0.0
3.1936758893280635	0.0	0.3131188118811881	0.0	1	4	false	FLT3	99.0	0	1	0	0.9798745331254306	false	0	FLT3	0	0.0
3.2964426877470356	0.0	0.30335731414868106	0.0	1	4	false	RXRG	86.0	0	1	0	0.9789317184610364	false	0	RXRG	0	0.0
2.2529644268774702	0.2531013241189648	0.44385964912280707	0.0	92	3	false	3	2.7065217391304346	0	92	0	0.9885049135148856	false	0	3	611758	0.34130434782608693
3.1936758893280635	0.0	0.3131188118811881	0.0	1	4	false	GABRA4	99.0	0	1	0	0.9798745331254306	false	0	GABRA4	0	0.0
2.102766798418972	0.014908871213911639	0.47556390977443613	0.0	4	4	false	ADORA1	96.5	0	4	0	0.9898828734090003	false	0	ADORA1	45448	0.40987124463519314
3.1936758893280635	0.0	0.3131188118811881	0.0	1	4	false	GABRA6	99.0	0	1	0	0.9798745331254306	false	0	GABRA6	0	0.0
2.102766798418972	0.014908871213911639	0.47556390977443613	0.0	4	4	false	ADORA2A	96.5	0	4	0	0.9898828734090003	false	0	ADORA2A	45448	0.40987124463519314
2.102766798418972	0.014908871213911639	0.47556390977443613	0.0	4	4	false	ADORA3	96.5	0	4	0	0.9898828734090003	false	0	ADORA3	45448	0.40987124463519314
3.1936758893280635	0.0	0.3131188118811881	0.0	1	4	false	GPR55	99.0	0	1	0	0.9798745331254306	false	0	GPR55	0	0.0
2.6798418972332017	0.0016474898716504285	0.37315634218289084	0.0	2	4	false	ADRA1A	100.5	0	2	0	0.9845886064474018	false	0	ADRA1A	7170	0.6141975308641975
3.2964426877470356	0.0	0.30335731414868106	0.0	1	4	false	TNF	86.0	0	1	0	0.9789317184610364	false	0	TNF	0	0.0
3.1936758893280635	0.0	0.3131188118811881	0.0	1	4	false	GRM2	99.0	0	1	0	0.9798745331254306	false	0	GRM2	0	0.0
2.6798418972332017	0.0016474898716504285	0.37315634218289084	0.0	2	4	false	ADRA1B	100.5	0	2	0	0.9845886064474018	false	0	ADRA1B	7170	0.6141975308641975
3.1936758893280635	0.0	0.3131188118811881	0.0	1	4	false	GRM5	99.0	0	1	0	0.9798745331254306	false	0	GRM5	0	0.0
2.719367588932806	0.0014983811564887688	0.3677325581395349	0.0	2	4	false	TOP2A	97.5	0	2	0	0.9842259854226347	false	0	TOP2A	6570	0.6146496815286624
2.6798418972332017	0.0016474898716504285	0.37315634218289084	0.0	2	4	false	ADRA1D	100.5	0	2	0	0.9845886064474018	false	0	ADRA1D	7170	0.6141975308641975
3.1936758893280635	0.0	0.3131188118811881	0.0	1	4	false	HRH3	99.0	0	1	0	0.9798745331254306	false	0	HRH3	0	0.0
2.5928853754940713	0.003266175667810658	0.385670731707317	0.0	3	4	false	ALOX5	95.66666666666667	0	3	0	0.9853863727018892	false	0	ALOX5	14430	0.5503875968992248
3.1936758893280635	0.0	0.3131188118811881	0.0	1	4	false	HSP90AB1	99.0	0	1	0	0.9798745331254306	false	0	HSP90AB1	0	0.0
3.1146245059288535	1.2030463967146207E-4	0.3210659898477158	0.0	2	4	false	BCHE	89.0	0	2	0	0.9805997751749645	false	0	BCHE	690	0.822429906542056
2.1185770750988144	0.44294360688129714	0.4720149253731343	0.0	109	3	false	5	2.146788990825688	0	109	0	0.9897378249990935	false	0	5	910398	0.22935779816513763
3.1936758893280635	0.0	0.3131188118811881	0.0	1	4	false	HTR1A	99.0	0	1	0	0.9798745331254306	false	0	HTR1A	0	0.0
2.632411067193676	0.003616936422992907	0.37987987987987987	0.0	2	4	false	CCR5	95.5	0	2	0	0.9850237516771223	false	0	CCR5	10192	0.5625
3.1146245059288535	1.2030463967146207E-4	0.3210659898477158	0.0	2	4	false	CES1	89.0	0	2	0	0.9805997751749645	false	0	CES1	690	0.822429906542056
3.1936758893280635	0.0	0.3131188118811881	0.0	1	4	false	HTR7	99.0	0	1	0	0.9798745331254306	false	0	HTR7	0	0.0
2.5928853754940713	0.003266175667810658	0.385670731707317	0.0	3	4	false	CES2	95.66666666666667	0	3	0	0.9853863727018892	false	0	CES2	14430	0.5503875968992248
3.1146245059288535	0.0	0.3210659898477158	0.0	1	4	false	ADRA2A	109.0	0	1	0	0.9805997751749645	false	0	ADRA2A	0	0.0
3.1936758893280635	0.0	0.3131188118811881	0.0	1	4	false	ICAM1	99.0	0	1	0	0.9798745331254306	false	0	ICAM1	0	0.0
2.6798418972332017	0.0016474898716504285	0.37315634218289084	0.0	2	4	false	CHRM1	100.5	0	2	0	0.9845886064474018	false	0	CHRM1	7170	0.6141975308641975
2.5928853754940713	0.003266175667810658	0.385670731707317	0.0	3	4	false	CHRM2	95.66666666666667	0	3	0	0.9853863727018892	false	0	CHRM2	14430	0.5503875968992248
3.1146245059288535	0.0	0.3210659898477158	0.0	1	4	false	ADRB1	109.0	0	1	0	0.9805997751749645	false	0	ADRB1	0	0.0
3.1936758893280635	0.0	0.3131188118811881	0.0	1	4	false	IKBKB	99.0	0	1	0	0.9798745331254306	false	0	IKBKB	0	0.0
2.6798418972332017	0.0016474898716504285	0.37315634218289084	0.0	2	4	false	CHRM3	100.5	0	2	0	0.9845886064474018	false	0	CHRM3	7170	0.6141975308641975
3.1146245059288535	0.0	0.3210659898477158	0.0	1	4	false	ADRB3	109.0	0	1	0	0.9805997751749645	false	0	ADRB3	0	0.0
3.1936758893280635	0.0	0.3131188118811881	0.0	1	4	false	KDM1A	99.0	0	1	0	0.9798745331254306	false	0	KDM1A	0	0.0
2.102766798418972	0.014908871213911639	0.47556390977443613	0.0	4	4	false	CNR1	96.5	0	4	0	0.9898828734090003	false	0	CNR1	45448	0.40987124463519314
3.1146245059288535	0.0	0.3210659898477158	0.0	1	4	false	ALDH1A1	109.0	0	1	0	0.9805997751749645	false	0	ALDH1A1	0	0.0
3.1936758893280635	0.0	0.3131188118811881	0.0	1	4	false	KDR	99.0	0	1	0	0.9798745331254306	false	0	KDR	0	0.0
3.1936758893280635	0.0	0.3131188118811881	0.0	1	4	false	LCK	99.0	0	1	0	0.9798745331254306	false	0	LCK	0	0.0
3.1146245059288535	1.2030463967146207E-4	0.3210659898477158	0.0	2	4	false	CTSD	89.0	0	2	0	0.9805997751749645	false	0	CTSD	690	0.822429906542056
3.1146245059288535	0.0	0.3210659898477158	0.0	1	4	false	BRD2	109.0	0	1	0	0.9805997751749645	false	0	BRD2	0	0.0
3.1146245059288535	1.2030463967146207E-4	0.3210659898477158	0.0	2	4	false	CXCR3	89.0	0	2	0	0.9805997751749645	false	0	CXCR3	690	0.822429906542056
3.1146245059288535	0.0	0.3210659898477158	0.0	1	4	false	BRD3	109.0	0	1	0	0.9805997751749645	false	0	BRD3	0	0.0
3.1146245059288535	1.2030463967146207E-4	0.3210659898477158	0.0	2	4	false	CYP17A1	89.0	0	2	0	0.9805997751749645	false	0	CYP17A1	690	0.822429906542056
3.1936758893280635	0.0	0.3131188118811881	0.0	1	4	false	MMP1	99.0	0	1	0	0.9798745331254306	false	0	MMP1	0	0.0
2.5533596837944663	0.004465822573959958	0.39164086687306504	0.0	2	4	false	BRD4	104.0	0	2	0	0.9857489937266563	false	0	BRD4	10978	0.5786516853932584
3.1936758893280635	0.0	0.3131188118811881	0.0	1	4	false	MMP14	99.0	0	1	0	0.9798745331254306	false	0	MMP14	0	0.0
2.6798418972332017	0.0016474898716504285	0.37315634218289084	0.0	2	4	false	CYP1A2	100.5	0	2	0	0.9845886064474018	false	0	CYP1A2	7170	0.6141975308641975
3.1146245059288535	0.0	0.3210659898477158	0.0	1	4	false	CCR2	109.0	0	1	0	0.9805997751749645	false	0	CCR2	0	0.0
3.1936758893280635	0.0	0.3131188118811881	0.0	1	4	false	MMP2	99.0	0	1	0	0.9798745331254306	false	0	MMP2	0	0.0
2.5928853754940713	0.003266175667810658	0.385670731707317	0.0	3	4	false	CYP2C19	95.66666666666667	0	3	0	0.9853863727018892	false	0	CYP2C19	14430	0.5503875968992248
3.1936758893280635	0.0	0.3131188118811881	0.0	1	4	false	MMP3	99.0	0	1	0	0.9798745331254306	false	0	MMP3	0	0.0
3.1146245059288535	1.2030463967146207E-4	0.3210659898477158	0.0	2	4	false	CYP51A1	89.0	0	2	0	0.9805997751749645	false	0	CYP51A1	690	0.822429906542056
3.1936758893280635	0.0	0.3131188118811881	0.0	1	4	false	MMP8	99.0	0	1	0	0.9798745331254306	false	0	MMP8	0	0.0
2.102766798418972	0.014908871213911639	0.47556390977443613	0.0	4	4	false	DPP4	96.5	0	4	0	0.9898828734090003	false	0	DPP4	45448	0.40987124463519314
3.1146245059288535	0.0	0.3210659898477158	0.0	1	4	false	CHRM4	109.0	0	1	0	0.9805997751749645	false	0	CHRM4	0	0.0
3.1936758893280635	0.0	0.3131188118811881	0.0	1	4	false	NOD1	99.0	0	1	0	0.9798745331254306	false	0	NOD1	0	0.0
3.1146245059288535	0.0	0.3210659898477158	0.0	1	4	false	CHRM5	109.0	0	1	0	0.9805997751749645	false	0	CHRM5	0	0.0
2.102766798418972	0.014908871213911639	0.47556390977443613	0.0	4	4	false	FAAH	96.5	0	4	0	0.9898828734090003	false	0	FAAH	45448	0.40987124463519314
3.1936758893280635	0.0	0.3131188118811881	0.0	1	4	false	NPY5R	99.0	0	1	0	0.9798745331254306	false	0	NPY5R	0	0.0
3.1146245059288535	1.2030463967146207E-4	0.3210659898477158	0.0	2	4	false	FABP1	89.0	0	2	0	0.9805997751749645	false	0	FABP1	690	0.822429906542056
3.1146245059288535	0.0	0.3210659898477158	0.0	1	4	false	CSNK1D	109.0	0	1	0	0.9805997751749645	false	0	CSNK1D	0	0.0
3.1146245059288535	1.2030463967146207E-4	0.3210659898477158	0.0	2	4	false	FABP3	89.0	0	2	0	0.9805997751749645	false	0	FABP3	690	0.822429906542056
3.1146245059288535	0.0	0.3210659898477158	0.0	1	4	false	CTRC	109.0	0	1	0	0.9805997751749645	false	0	CTRC	0	0.0
3.1936758893280635	0.0	0.3131188118811881	0.0	1	4	false	OXTR	99.0	0	1	0	0.9798745331254306	false	0	OXTR	0	0.0
3.1146245059288535	1.2030463967146207E-4	0.3210659898477158	0.0	2	4	false	FABP4	89.0	0	2	0	0.9805997751749645	false	0	FABP4	690	0.822429906542056
3.1146245059288535	0.0	0.3210659898477158	0.0	1	4	false	CTSB	109.0	0	1	0	0.9805997751749645	false	0	CTSB	0	0.0
3.1936758893280635	0.0	0.3131188118811881	0.0	1	4	false	PDE10A	99.0	0	1	0	0.9798745331254306	false	0	PDE10A	0	0.0
3.1146245059288535	1.2030463967146207E-4	0.3210659898477158	0.0	2	4	false	FABP5	89.0	0	2	0	0.9805997751749645	false	0	FABP5	690	0.822429906542056
3.1146245059288535	0.0	0.3210659898477158	0.0	1	4	false	CTSC	109.0	0	1	0	0.9805997751749645	false	0	CTSC	0	0.0
3.1936758893280635	0.0	0.3131188118811881	0.0	1	4	false	PDGFRA	99.0	0	1	0	0.9798745331254306	false	0	PDGFRA	0	0.0
